# Supplementary material for: The furan­osteroid viridiol
Source: Acta Crystallogr Sect E Struct Rep Online. 2013 Mar 2;69(Pt 4):o467–8. doi: 10.1107/S1600536813005606 (PMC3629508; doi:10.1107/S1600536813005606)
Supplement: Supplementary file 1 [file e-69-0o467-sup1.cif]

##############################################################################
#                                                                            #
# This CIF contains the data in a paper accepted for publication in          #
# Acta Crystallographica Section E. It conforms to the requirements of       #
# Notes for Authors for Acta Crystallographica Section E, and has been       #
# peer reviewed under the auspices of the IUCr Commission on Journals.       #
#                                                                            #
# Full details of the Crystallographic Information File format               #
# are given in the paper "The Crystallographic Information File (CIF):       #
# a New Standard Archive File for Crystallography" by S. R. Hall, F. H.      #
# Allen and I. D. Brown [Acta Cryst. (1991), A47, 655-685].                  #
#                                                                            #
# The current version of the core CIF dictionary is obtainable from          #
# ftp://ftp.iucr.org/pub/cif_core.dic.                                       #
#                                                                            #
# Software is freely available for graphical display of the structure(s)     #
# in this CIF. For information consult the CIF software page                 #
# http://www.iucr.org/resources/cif/software.                                #
#                                                                            #
# This file may be used for bona fide research purposes within the           #
# scientific community so long as proper attribution is given to the journal # 
# article from which it was obtained.                                        #
#                                                                            #
##############################################################################
data_I
_audit_creation_method     SHELXL-97
_chemical_name_systematic
;\
1\b,3\b-Dihydroxy-2\b-methoxyfuro[4',3',2':4,5,6]-18-norandrosta-8,11,13-\
triene-7,17-dione
;
_chemical_name_common     viridiol
_chemical_formula_moiety     'C20 H18 O6'
_chemical_formula_sum     'C20 H18 O6'
_chemical_formula_iupac     'C20 H18 O6'
_chemical_formula_weight     354.34
_chemical_melting_point     ?
_symmetry_cell_setting     orthorhombic
_symmetry_space_group_name_H-M     'P 21 21 21'
_symmetry_space_group_name_Hall     'P 2ac 2ab'
loop_
    _symmetry_equiv_pos_as_xyz
    'x, y, z'
    '-x+1/2, -y, z+1/2'
    'x+1/2, -y+1/2, -z'
    '-x, y+1/2, -z+1/2'
_cell_length_a     6.8285(2)
_cell_length_b     20.1939(6)
_cell_length_c     22.4344(6)
_cell_angle_alpha     90.00
_cell_angle_beta     90.00
_cell_angle_gamma     90.00
_cell_volume     3093.57(15)
_cell_formula_units_Z     8
_cell_measurement_reflns_used     5568
_cell_measurement_theta_min     2.8993
_cell_measurement_theta_max     32.2523
_cell_measurement_temperature     93(2)
_exptl_crystal_description     block
_exptl_crystal_colour     colourless
_exptl_crystal_size_max     0.3
_exptl_crystal_size_mid     0.25
_exptl_crystal_size_min     0.2
_exptl_crystal_density_diffrn     1.522
_exptl_crystal_density_meas     ?
_exptl_crystal_density_method     'not measured'
_exptl_crystal_F_000     1488
_exptl_absorpt_coefficient_mu     0.113
_exptl_absorpt_correction_type     multi-scan
_exptl_absorpt_process_details     '(CrysAlis RED; Oxford Diffraction, 2007)'
_exptl_absorpt_correction_T_min     0.89107
_exptl_absorpt_correction_T_max     1.00000
_exptl_special_details     ?
_diffrn_ambient_temperature     93(2)
_diffrn_radiation_type     MoK\a
_diffrn_radiation_wavelength     0.71073
_diffrn_radiation_monochromator     graphite
_diffrn_measurement_device_type
                                 'Oxford Diffraction XcaliburIII Sapphire-3 CCD'
_diffrn_measurement_method     '\w scans at different \f'
_diffrn_detector_area_resol_mean     16.5467
_diffrn_reflns_number     26916
_diffrn_reflns_av_R_equivalents     0.0851
_diffrn_reflns_av_sigmaI/netI     0.0825
_diffrn_reflns_theta_min     3.12
_diffrn_reflns_theta_max     29.57
_diffrn_reflns_theta_full     29.57
_diffrn_measured_fraction_theta_max     0.998
_diffrn_measured_fraction_theta_full     0.998
_diffrn_reflns_limit_h_min     -9
_diffrn_reflns_limit_h_max     8
_diffrn_reflns_limit_k_min     -27
_diffrn_reflns_limit_k_max     28
_diffrn_reflns_limit_l_min     -31
_diffrn_reflns_limit_l_max     27
_diffrn_standards_number     0
_diffrn_standards_interval_count     ?
_diffrn_standards_interval_time     ?
_diffrn_standards_decay_%     .
_refine_special_details
;
Refinement of <i>F</i>^2^ against ALL reflections. The weighted <i>R</i>-factor
<i>wR</i> and goodness of fit <i>S</i> are based on <i>F</i>^2^, conventional
<i>R</i>-factors <i>R</i> are based on <i>F</i>, with <i>F</i> set to zero for
negative <i>F</i>^2^. The threshold expression of <i>F</i>^2^ >
\s(<i>F</i>^2^) is used only for calculating <i>R</i>-factors(gt) <i>etc</i>.
and is not relevant to the choice of reflections for refinement.
<i>R</i>-factors based on <i>F</i>^2^ are statistically about twice as large
as those based on <i>F</i>, and <i>R</i>- factors based on ALL data will be
even larger.
;
_reflns_number_total     4874
_reflns_number_gt     3294
_reflns_threshold_expression     I>2\s(I)
_refine_ls_structure_factor_coef     Fsqd
_refine_ls_matrix_type     full
_refine_ls_R_factor_all     0.0870
_refine_ls_R_factor_gt     0.0491
_refine_ls_wR_factor_gt     0.0810
_refine_ls_wR_factor_ref     0.0886
_refine_ls_goodness_of_fit_ref     0.912
_refine_ls_restrained_S_all     0.912
_refine_ls_number_reflns     4874
_refine_ls_number_parameters     485
_refine_ls_number_restraints     0
_refine_ls_hydrogen_treatment     mixed
_refine_ls_weighting_scheme     calc
_refine_ls_weighting_details
                 'calc w=1/[\s^2^(Fo^2^)+(0.0383P)^2^] where P=(Fo^2^+2Fc^2^)/3'
_atom_sites_solution_hydrogens     geom
_atom_sites_solution_primary     direct
_atom_sites_solution_secondary     difmap
_refine_ls_shift/su_max     0.000
_refine_ls_shift/su_mean     0.000
_refine_diff_density_max     0.333
_refine_diff_density_min     -0.249
_refine_ls_extinction_method     none
_refine_ls_extinction_coef     ?
_refine_ls_abs_structure_details     syn
loop_
    _atom_type_symbol
    _atom_type_description
    _atom_type_scat_dispersion_real
    _atom_type_scat_dispersion_imag
    _atom_type_scat_source
    C C 0.0033 0.0016 'International Tables Vol C Tables 4.2.6.8 and 6.1.1.4'
    H H 0.0000 0.0000 'International Tables Vol C Tables 4.2.6.8 and 6.1.1.4'
    O O 0.0106 0.0060 'International Tables Vol C Tables 4.2.6.8 and 6.1.1.4'
_computing_data_collection     'Crysalis CCD (Oxford Diffraction, 2007)'
_computing_cell_refinement     'CrysAlis RED (Oxford Diffraction, 2007)'
_computing_data_reduction     'CrysAlis RED (Oxford Diffraction, 2007)'
_computing_structure_solution     'SHELXD (Sheldrick, 2008)'
_computing_structure_refinement     'SHELXL97 (Sheldrick, 2008)'
_computing_molecular_graphics     'SHELXL (Sheldrick, 2008)'
_computing_publication_material     'DIAMOND (Brandenburg, 2001)'
loop_
    _atom_site_type_symbol
    _atom_site_label
    _atom_site_fract_x
    _atom_site_fract_y
    _atom_site_fract_z
    _atom_site_U_iso_or_equiv
    _atom_site_adp_type
    _atom_site_calc_flag
    _atom_site_refinement_flags
    _atom_site_occupancy
    _atom_site_symmetry_multiplicity
    _atom_site_disorder_assembly
    _atom_site_disorder_group
    C C1A 0.6537(4) 0.27709(14) 0.36272(12) 0.0138(6) Uani d . 1 1 . .
    H H1A 0.7696 0.2648 0.3378 0.017 Uiso calc R 1 1 . .
    C C2A 0.7233(4) 0.33366(13) 0.40850(12) 0.0126(6) Uani d . 1 1 . .
    H H2A 0.8510 0.3506 0.3928 0.015 Uiso calc R 1 1 . .
    C C3A 0.5943(4) 0.39445(13) 0.41746(12) 0.0133(6) Uani d . 1 1 . .
    H H3A 0.6728 0.4296 0.4379 0.016 Uiso calc R 1 1 . .
    C C4A 0.5392(4) 0.41850(13) 0.35652(12) 0.0130(6) Uani d . 1 1 . .
    C C5A 0.5063(4) 0.37163(12) 0.31066(11) 0.0112(5) Uani d . 1 1 . .
    C C6A 0.4956(5) 0.40461(12) 0.25876(11) 0.0144(6) Uani d . 1 1 . .
    C C7A 0.4926(4) 0.37424(13) 0.20055(11) 0.0142(6) Uani d . 1 1 . .
    C C8A 0.4930(5) 0.29928(12) 0.20388(11) 0.0129(6) Uani d . 1 1 . .
    C C9A 0.4948(4) 0.26436(12) 0.25865(11) 0.0111(6) Uani d . 1 1 . .
    C C10A 0.4855(5) 0.29948(12) 0.31901(11) 0.0125(6) Uani d . 1 1 . .
    C C11A 0.4926(5) 0.19481(13) 0.25915(11) 0.0154(6) Uani d . 1 1 . .
    H H11A 0.4941 0.1721 0.2962 0.019 Uiso calc R 1 1 . .
    C C12A 0.4883(5) 0.15934(13) 0.20748(11) 0.0142(6) Uani d . 1 1 . .
    H H12A 0.4869 0.1123 0.2082 0.017 Uiso calc R 1 1 . .
    C C13A 0.4860(5) 0.19347(13) 0.15357(11) 0.0128(6) Uani d . 1 1 . .
    C C14A 0.4907(5) 0.26182(13) 0.15062(11) 0.0128(6) Uani d . 1 1 . .
    C C15A 0.4908(5) 0.28556(13) 0.08641(11) 0.0170(6) Uani d . 1 1 . .
    H H15A 0.6103 0.3115 0.0776 0.020 Uiso calc R 1 1 . .
    H H15B 0.3744 0.3133 0.0781 0.020 Uiso calc R 1 1 . .
    C C16A 0.4857(5) 0.22141(13) 0.04961(11) 0.0169(6) Uani d . 1 1 . .
    H H16A 0.3696 0.2209 0.0232 0.020 Uiso calc R 1 1 . .
    H H16B 0.6048 0.2177 0.0247 0.020 Uiso calc R 1 1 . .
    C C17A 0.4762(4) 0.16537(14) 0.09340(11) 0.0144(6) Uani d . 1 1 . .
    C C18A 0.2815(4) 0.28525(15) 0.34602(12) 0.0152(6) Uani d . 1 1 . .
    H H18A 0.2704 0.3073 0.3848 0.023 Uiso calc R 1 1 . .
    H H18B 0.2650 0.2374 0.3512 0.023 Uiso calc R 1 1 . .
    H H18C 0.1798 0.3021 0.3192 0.023 Uiso calc R 1 1 . .
    O O19A 0.5889(3) 0.21883(10) 0.39170(9) 0.0183(5) Uani d . 1 1 . .
    H H19A 0.690(5) 0.1979(16) 0.4026(14) 0.027 Uiso d . 1 1 . .
    O O20A 0.4303(3) 0.37778(10) 0.45422(9) 0.0175(5) Uani d . 1 1 . .
    H H20A 0.360(5) 0.4134(16) 0.4665(13) 0.026 Uiso d . 1 1 . .
    C C21A 0.5428(4) 0.47768(14) 0.32940(12) 0.0169(7) Uani d . 1 1 . .
    H H21A 0.5620 0.5185 0.3495 0.020 Uiso calc R 1 1 . .
    O O22A 0.5152(3) 0.47204(8) 0.26879(7) 0.0163(4) Uani d . 1 1 . .
    O O23A 0.4968(3) 0.40411(9) 0.15318(8) 0.0202(5) Uani d . 1 1 . .
    O O24A 0.4658(3) 0.10611(9) 0.08101(8) 0.0197(5) Uani d . 1 1 . .
    O O25A 0.7644(3) 0.30680(10) 0.46491(8) 0.0155(5) Uani d . 1 1 . .
    C C26A 0.9470(5) 0.27292(15) 0.46869(13) 0.0198(7) Uani d . 1 1 . .
    H H26A 0.9599 0.2425 0.4349 0.030 Uiso calc R 1 1 . .
    H H26B 0.9525 0.2478 0.5060 0.030 Uiso calc R 1 1 . .
    H H26C 1.0542 0.3052 0.4678 0.030 Uiso calc R 1 1 . .
    C C1B 0.1585(4) 0.56087(14) 0.11712(12) 0.0138(6) Uani d . 1 1 . .
    H H1B 0.2773 0.5707 0.1416 0.017 Uiso calc R 1 1 . .
    C C2B 0.2209(4) 0.50356(13) 0.07249(11) 0.0122(6) Uani d . 1 1 . .
    H H2B 0.3410 0.4826 0.0897 0.015 Uiso calc R 1 1 . .
    C C3B 0.0753(4) 0.44728(14) 0.06042(12) 0.0142(6) Uani d . 1 1 . .
    H H3B 0.1451 0.4112 0.0385 0.017 Uiso calc R 1 1 . .
    C C4B 0.0186(5) 0.42186(13) 0.12046(12) 0.0148(6) Uani d . 1 1 . .
    C C5B 0.0000(5) 0.46678(12) 0.16840(11) 0.0122(6) Uani d . 1 1 . .
    C C6B -0.0095(5) 0.43195(12) 0.21909(12) 0.0153(6) Uani d . 1 1 . .
    C C7B 0.0047(5) 0.45916(13) 0.27823(12) 0.0147(6) Uani d . 1 1 . .
    C C8B 0.0128(5) 0.53407(12) 0.27772(11) 0.0131(6) Uani d . 1 1 . .
    C C9B 0.0140(4) 0.57193(13) 0.22427(11) 0.0124(6) Uani d . 1 1 . .
    C C10B -0.0063(5) 0.54023(12) 0.16285(11) 0.0122(6) Uani d . 1 1 . .
    C C11B 0.0197(4) 0.64112(12) 0.22764(11) 0.0130(6) Uani d . 1 1 . .
    H H11B 0.0221 0.6661 0.1917 0.016 Uiso calc R 1 1 . .
    C C12B 0.0220(5) 0.67419(13) 0.28128(11) 0.0142(6) Uani d . 1 1 . .
    H H12B 0.0244 0.7212 0.2827 0.017 Uiso calc R 1 1 . .
    C C13B 0.0207(4) 0.63669(13) 0.33360(11) 0.0111(6) Uani d . 1 1 . .
    C C14B 0.0183(4) 0.56769(12) 0.33227(11) 0.0126(6) Uani d . 1 1 . .
    C C15B 0.0213(5) 0.53980(13) 0.39498(11) 0.0143(6) Uani d . 1 1 . .
    H H15C 0.1383 0.5116 0.4011 0.017 Uiso calc R 1 1 . .
    H H15D -0.0974 0.5130 0.4027 0.017 Uiso calc R 1 1 . .
    C C16B 0.0272(5) 0.60024(13) 0.43590(11) 0.0152(6) Uani d . 1 1 . .
    H H16C -0.0855 0.5998 0.4636 0.018 Uiso calc R 1 1 . .
    H H16D 0.1496 0.6006 0.4596 0.018 Uiso calc R 1 1 . .
    C C17B 0.0180(5) 0.66011(13) 0.39581(11) 0.0148(6) Uani d . 1 1 . .
    C C18B -0.2121(5) 0.55864(15) 0.13852(13) 0.0175(7) Uani d . 1 1 . .
    H H18D -0.2304 0.5386 0.0991 0.026 Uiso calc R 1 1 . .
    H H18E -0.2231 0.6069 0.1353 0.026 Uiso calc R 1 1 . .
    H H18F -0.3128 0.5420 0.1658 0.026 Uiso calc R 1 1 . .
    O O19B 0.1100(3) 0.62125(10) 0.08747(9) 0.0187(5) Uani d . 1 1 . .
    H H19B 0.052(5) 0.6121(16) 0.0560(14) 0.028 Uiso d . 1 1 . .
    O O20B -0.0878(3) 0.46870(10) 0.02504(9) 0.0194(5) Uani d . 1 1 . .
    H H20B -0.090(5) 0.4507(15) -0.0072(14) 0.029 Uiso d . 1 1 . .
    C C21B 0.0133(5) 0.36090(14) 0.14567(12) 0.0180(6) Uani d . 1 1 . .
    H H21B 0.0199 0.3206 0.1240 0.022 Uiso calc R 1 1 . .
    O O22B -0.0029(3) 0.36481(8) 0.20658(8) 0.0182(4) Uani d . 1 1 . .
    O O23B 0.0138(4) 0.42681(9) 0.32411(8) 0.0211(5) Uani d . 1 1 . .
    O O24B 0.0124(4) 0.71751(9) 0.41237(8) 0.0244(5) Uani d . 1 1 . .
    O O25B 0.2759(3) 0.53000(9) 0.01613(8) 0.0145(4) Uani d . 1 1 . .
    C C26B 0.4663(4) 0.55951(14) 0.01558(12) 0.0165(6) Uani d . 1 1 . .
    H H26D 0.4740 0.5934 0.0468 0.025 Uiso calc R 1 1 . .
    H H26E 0.4899 0.5800 -0.0233 0.025 Uiso calc R 1 1 . .
    H H26F 0.5654 0.5254 0.0229 0.025 Uiso calc R 1 1 . .
loop_
    _atom_site_aniso_label
    _atom_site_aniso_U_11
    _atom_site_aniso_U_22
    _atom_site_aniso_U_33
    _atom_site_aniso_U_12
    _atom_site_aniso_U_13
    _atom_site_aniso_U_23
    C1A 0.0182(16) 0.0109(15) 0.0122(14) 0.0002(12) 0.0016(12) 0.0007(12)
    C2A 0.0151(16) 0.0110(14) 0.0118(15) 0.0000(12) -0.0030(12) 0.0008(12)
    C3A 0.0185(16) 0.0079(14) 0.0136(14) -0.0002(12) 0.0016(12) -0.0013(12)
    C4A 0.0125(16) 0.0121(14) 0.0145(14) 0.0004(12) -0.0001(12) -0.0001(11)
    C5A 0.0091(14) 0.0125(13) 0.0119(13) 0.0005(13) 0.0025(13) -0.0004(10)
    C6A 0.0152(15) 0.0095(14) 0.0185(14) 0.0027(14) 0.0001(14) 0.0001(11)
    C7A 0.0112(15) 0.0141(13) 0.0174(14) -0.0001(14) -0.0007(14) 0.0025(12)
    C8A 0.0134(15) 0.0120(13) 0.0134(13) 0.0012(14) -0.0038(13) 0.0007(11)
    C9A 0.0083(14) 0.0108(13) 0.0141(13) -0.0001(13) 0.0005(13) -0.0004(10)
    C10A 0.0162(16) 0.0113(13) 0.0101(12) -0.0001(14) 0.0004(13) 0.0007(10)
    C11A 0.0211(16) 0.0144(14) 0.0108(13) -0.0001(15) 0.0002(14) 0.0033(11)
    C12A 0.0188(16) 0.0085(12) 0.0152(14) -0.0021(14) -0.0013(14) 0.0011(11)
    C13A 0.0117(15) 0.0142(13) 0.0125(13) -0.0026(14) 0.0023(13) -0.0013(11)
    C14A 0.0109(15) 0.0159(14) 0.0116(13) 0.0009(14) 0.0004(13) 0.0017(10)
    C15A 0.0234(17) 0.0141(14) 0.0134(13) -0.0011(15) -0.0019(14) 0.0036(11)
    C16A 0.0231(17) 0.0176(14) 0.0099(13) -0.0016(15) 0.0023(14) 0.0009(11)
    C17A 0.0124(16) 0.0169(14) 0.0139(14) 0.0008(14) 0.0010(13) -0.0039(12)
    C18A 0.0186(16) 0.0125(15) 0.0145(15) -0.0011(13) 0.0036(12) -0.0005(12)
    O19A 0.0266(14) 0.0097(11) 0.0186(11) -0.0012(10) -0.0061(9) 0.0043(9)
    O20A 0.0188(12) 0.0145(11) 0.0191(11) 0.0039(9) 0.0067(9) -0.0023(9)
    C21A 0.0189(18) 0.0146(15) 0.0172(15) 0.0015(13) -0.0044(13) -0.0010(12)
    O22A 0.0256(12) 0.0077(9) 0.0156(10) -0.0006(10) -0.0014(10) 0.0008(7)
    O23A 0.0269(12) 0.0153(10) 0.0185(10) -0.0001(11) -0.0040(11) 0.0042(8)
    O24A 0.0285(13) 0.0172(11) 0.0134(10) -0.0004(10) 0.0014(9) -0.0024(8)
    O25A 0.0172(12) 0.0160(11) 0.0133(10) 0.0024(9) -0.0013(8) 0.0035(9)
    C26A 0.0192(18) 0.0183(16) 0.0220(16) 0.0018(14) -0.0027(13) 0.0008(13)
    C1B 0.0179(17) 0.0129(16) 0.0106(14) 0.0027(13) -0.0007(12) -0.0002(12)
    C2B 0.0188(16) 0.0107(14) 0.0070(13) 0.0024(12) -0.0005(12) 0.0002(11)
    C3B 0.0170(17) 0.0102(14) 0.0153(15) 0.0035(13) -0.0002(12) -0.0018(12)
    C4B 0.0114(15) 0.0133(14) 0.0196(15) -0.0031(14) 0.0018(13) -0.0041(11)
    C5B 0.0114(15) 0.0102(13) 0.0151(14) 0.0002(14) -0.0001(13) -0.0042(10)
    C6B 0.0190(16) 0.0067(13) 0.0202(14) -0.0009(14) 0.0039(14) -0.0019(11)
    C7B 0.0137(15) 0.0125(13) 0.0178(14) 0.0023(13) 0.0022(14) 0.0019(11)
    C8B 0.0148(15) 0.0104(13) 0.0142(13) 0.0035(13) -0.0013(13) 0.0000(11)
    C9B 0.0123(15) 0.0126(14) 0.0124(13) -0.0020(13) 0.0000(13) -0.0003(10)
    C10B 0.0155(15) 0.0082(13) 0.0131(13) 0.0033(14) -0.0008(13) -0.0012(10)
    C11B 0.0161(16) 0.0105(13) 0.0125(13) 0.0002(13) -0.0015(13) 0.0032(10)
    C12B 0.0181(17) 0.0073(13) 0.0173(14) -0.0008(13) 0.0001(13) -0.0024(11)
    C13B 0.0078(14) 0.0156(14) 0.0101(13) 0.0014(13) -0.0008(12) -0.0015(10)
    C14B 0.0090(15) 0.0132(14) 0.0157(14) 0.0013(13) -0.0007(13) 0.0045(11)
    C15B 0.0186(17) 0.0111(13) 0.0132(13) 0.0009(14) 0.0009(13) 0.0024(10)
    C16B 0.0173(16) 0.0174(14) 0.0109(13) 0.0006(14) -0.0021(12) 0.0025(11)
    C17B 0.0142(16) 0.0133(14) 0.0170(14) -0.0006(14) -0.0030(13) -0.0029(11)
    C18B 0.0209(17) 0.0149(16) 0.0167(15) 0.0024(14) -0.0062(13) -0.0018(13)
    O19B 0.0324(13) 0.0112(11) 0.0125(10) 0.0024(9) -0.0019(10) 0.0015(9)
    O20B 0.0196(12) 0.0227(12) 0.0160(11) 0.0050(10) -0.0058(9) -0.0068(9)
    C21B 0.0187(16) 0.0165(15) 0.0187(15) -0.0018(15) 0.0013(14) -0.0054(12)
    O22B 0.0256(12) 0.0097(9) 0.0195(10) -0.0004(10) 0.0039(11) -0.0013(8)
    O23B 0.0325(13) 0.0138(10) 0.0169(10) 0.0022(11) 0.0044(11) 0.0042(8)
    O24B 0.0435(14) 0.0147(10) 0.0151(10) -0.0009(12) -0.0042(11) -0.0013(8)
    O25B 0.0178(11) 0.0138(10) 0.0118(10) 0.0004(9) -0.0003(8) 0.0019(8)
    C26B 0.0149(17) 0.0177(14) 0.0169(14) 0.0017(13) -0.0008(13) -0.0007(12)
_geom_special_details
;
All e.s.d.'s (except the e.s.d. in the dihedral angle between two l.s. planes)
are estimated using the full covariance matrix. The cell e.s.d.'s are taken
into account individually in the estimation of e.s.d.'s in distances, angles
and torsion angles; correlations between e.s.d.'s in cell parameters are only
used when they are defined by crystal symmetry. An approximate (isotropic)
treatment of cell e.s.d.'s is used for estimating e.s.d.'s involving l.s.
planes.
;
loop_
    _geom_bond_atom_site_label_1
    _geom_bond_atom_site_label_2
    _geom_bond_site_symmetry_2
    _geom_bond_distance
    _geom_bond_publ_flag
    C1A O19A . 1.415(3) ?
    C1A C10A . 1.576(4) ?
    C1A C2A . 1.608(4) ?
    C1A H1A . 1.0000 ?
    C2A O25A . 1.405(3) ?
    C2A C3A . 1.524(4) ?
    C2A H2A . 1.0000 ?
    C3A O20A . 1.431(3) ?
    C3A C4A . 1.499(4) ?
    C3A H3A . 1.0000 ?
    C4A C21A . 1.341(4) ?
    C4A C5A . 1.416(3) ?
    C5A C6A . 1.343(3) ?
    C5A C10A . 1.476(4) ?
    C6A O22A . 1.386(3) ?
    C6A C7A . 1.443(4) ?
    C7A O23A . 1.222(3) ?
    C7A C8A . 1.516(3) ?
    C8A C14A . 1.414(3) ?
    C8A C9A . 1.417(3) ?
    C9A C11A . 1.405(4) ?
    C9A C10A . 1.530(3) ?
    C10A C18A . 1.546(4) ?
    C11A C12A . 1.363(3) ?
    C11A H11A . 0.9500 ?
    C12A C13A . 1.392(3) ?
    C12A H12A . 0.9500 ?
    C13A C14A . 1.382(4) ?
    C13A C17A . 1.466(4) ?
    C14A C15A . 1.518(3) ?
    C15A C16A . 1.537(3) ?
    C15A H15A . 0.9900 ?
    C15A H15B . 0.9900 ?
    C16A C17A . 1.500(4) ?
    C16A H16A . 0.9900 ?
    C16A H16B . 0.9900 ?
    C17A O24A . 1.231(3) ?
    C18A H18A . 0.9800 ?
    C18A H18B . 0.9800 ?
    C18A H18C . 0.9800 ?
    O19A H19A . 0.84(3) ?
    O20A H20A . 0.91(3) ?
    C21A O22A . 1.377(3) ?
    C21A H21A . 0.9500 ?
    O25A C26A . 1.425(4) ?
    C26A H26A . 0.9800 ?
    C26A H26B . 0.9800 ?
    C26A H26C . 0.9800 ?
    C1B O19B . 1.428(3) ?
    C1B C10B . 1.579(4) ?
    C1B C2B . 1.589(4) ?
    C1B H1B . 1.0000 ?
    C2B O25B . 1.423(3) ?
    C2B C3B . 1.534(4) ?
    C2B H2B . 1.0000 ?
    C3B O20B . 1.434(3) ?
    C3B C4B . 1.492(4) ?
    C3B H3B . 1.0000 ?
    C4B C21B . 1.355(4) ?
    C4B C5B . 1.413(3) ?
    C5B C6B . 1.339(3) ?
    C5B C10B . 1.489(3) ?
    C6B O22B . 1.385(3) ?
    C6B C7B . 1.439(4) ?
    C7B O23B . 1.221(3) ?
    C7B C8B . 1.514(4) ?
    C8B C14B . 1.400(4) ?
    C8B C9B . 1.422(3) ?
    C9B C11B . 1.400(3) ?
    C9B C10B . 1.526(3) ?
    C10B C18B . 1.553(4) ?
    C11B C12B . 1.377(3) ?
    C11B H11B . 0.9500 ?
    C12B C13B . 1.397(3) ?
    C12B H12B . 0.9500 ?
    C13B C14B . 1.394(3) ?
    C13B C17B . 1.474(4) ?
    C14B C15B . 1.515(3) ?
    C15B C16B . 1.528(4) ?
    C15B H15C . 0.9900 ?
    C15B H15D . 0.9900 ?
    C16B C17B . 1.508(4) ?
    C16B H16C . 0.9900 ?
    C16B H16D . 0.9900 ?
    C17B O24B . 1.218(3) ?
    C18B H18D . 0.9800 ?
    C18B H18E . 0.9800 ?
    C18B H18F . 0.9800 ?
    O19B H19B . 0.83(3) ?
    O20B H20B . 0.81(3) ?
    C21B O22B . 1.373(3) ?
    C21B H21B . 0.9500 ?
    O25B C26B . 1.430(3) ?
    C26B H26D . 0.9800 ?
    C26B H26E . 0.9800 ?
    C26B H26F . 0.9800 ?
loop_
    _geom_angle_atom_site_label_1
    _geom_angle_atom_site_label_2
    _geom_angle_atom_site_label_3
    _geom_angle_site_symmetry_1
    _geom_angle_site_symmetry_3
    _geom_angle
    _geom_angle_publ_flag
    O19A C1A C10A . . 107.2(2) ?
    O19A C1A C2A . . 112.9(2) ?
    C10A C1A C2A . . 114.1(2) ?
    O19A C1A H1A . . 107.4 ?
    C10A C1A H1A . . 107.4 ?
    C2A C1A H1A . . 107.4 ?
    O25A C2A C3A . . 107.9(2) ?
    O25A C2A C1A . . 111.1(2) ?
    C3A C2A C1A . . 119.0(2) ?
    O25A C2A H2A . . 106.0 ?
    C3A C2A H2A . . 106.0 ?
    C1A C2A H2A . . 106.0 ?
    O20A C3A C4A . . 113.9(2) ?
    O20A C3A C2A . . 109.8(2) ?
    C4A C3A C2A . . 106.6(2) ?
    O20A C3A H3A . . 108.8 ?
    C4A C3A H3A . . 108.8 ?
    C2A C3A H3A . . 108.8 ?
    C21A C4A C5A . . 105.6(2) ?
    C21A C4A C3A . . 134.3(3) ?
    C5A C4A C3A . . 119.1(2) ?
    C6A C5A C4A . . 107.9(2) ?
    C6A C5A C10A . . 126.5(2) ?
    C4A C5A C10A . . 125.7(2) ?
    C5A C6A O22A . . 109.9(2) ?
    C5A C6A C7A . . 125.1(2) ?
    O22A C6A C7A . . 124.4(2) ?
    O23A C7A C6A . . 125.2(2) ?
    O23A C7A C8A . . 122.4(2) ?
    C6A C7A C8A . . 112.3(2) ?
    C14A C8A C9A . . 117.8(2) ?
    C14A C8A C7A . . 119.5(2) ?
    C9A C8A C7A . . 122.7(2) ?
    C11A C9A C8A . . 120.3(2) ?
    C11A C9A C10A . . 117.1(2) ?
    C8A C9A C10A . . 122.5(2) ?
    C5A C10A C9A . . 110.0(2) ?
    C5A C10A C18A . . 108.7(2) ?
    C9A C10A C18A . . 107.3(2) ?
    C5A C10A C1A . . 107.0(2) ?
    C9A C10A C1A . . 112.8(2) ?
    C18A C10A C1A . . 111.1(2) ?
    C12A C11A C9A . . 121.3(2) ?
    C12A C11A H11A . . 119.4 ?
    C9A C11A H11A . . 119.4 ?
    C11A C12A C13A . . 118.6(2) ?
    C11A C12A H12A . . 120.7 ?
    C13A C12A H12A . . 120.7 ?
    C14A C13A C12A . . 122.4(2) ?
    C14A C13A C17A . . 110.1(2) ?
    C12A C13A C17A . . 127.5(2) ?
    C13A C14A C8A . . 119.6(2) ?
    C13A C14A C15A . . 111.1(2) ?
    C8A C14A C15A . . 129.3(2) ?
    C14A C15A C16A . . 104.1(2) ?
    C14A C15A H15A . . 110.9 ?
    C16A C15A H15A . . 110.9 ?
    C14A C15A H15B . . 110.9 ?
    C16A C15A H15B . . 110.9 ?
    H15A C15A H15B . . 109.0 ?
    C17A C16A C15A . . 106.6(2) ?
    C17A C16A H16A . . 110.4 ?
    C15A C16A H16A . . 110.4 ?
    C17A C16A H16B . . 110.4 ?
    C15A C16A H16B . . 110.4 ?
    H16A C16A H16B . . 108.6 ?
    O24A C17A C13A . . 125.9(2) ?
    O24A C17A C16A . . 126.0(2) ?
    C13A C17A C16A . . 108.0(2) ?
    C10A C18A H18A . . 109.5 ?
    C10A C18A H18B . . 109.5 ?
    H18A C18A H18B . . 109.5 ?
    C10A C18A H18C . . 109.5 ?
    H18A C18A H18C . . 109.5 ?
    H18B C18A H18C . . 109.5 ?
    C1A O19A H19A . . 107(2) ?
    C3A O20A H20A . . 114(2) ?
    C4A C21A O22A . . 111.8(2) ?
    C4A C21A H21A . . 124.1 ?
    O22A C21A H21A . . 124.1 ?
    C21A O22A C6A . . 104.8(2) ?
    C2A O25A C26A . . 114.4(2) ?
    O25A C26A H26A . . 109.5 ?
    O25A C26A H26B . . 109.5 ?
    H26A C26A H26B . . 109.5 ?
    O25A C26A H26C . . 109.5 ?
    H26A C26A H26C . . 109.5 ?
    H26B C26A H26C . . 109.5 ?
    O19B C1B C10B . . 111.3(2) ?
    O19B C1B C2B . . 113.0(2) ?
    C10B C1B C2B . . 114.1(2) ?
    O19B C1B H1B . . 105.9 ?
    C10B C1B H1B . . 105.9 ?
    C2B C1B H1B . . 105.9 ?
    O25B C2B C3B . . 107.0(2) ?
    O25B C2B C1B . . 110.9(2) ?
    C3B C2B C1B . . 118.5(2) ?
    O25B C2B H2B . . 106.6 ?
    C3B C2B H2B . . 106.6 ?
    C1B C2B H2B . . 106.6 ?
    O20B C3B C4B . . 113.7(2) ?
    O20B C3B C2B . . 112.2(2) ?
    C4B C3B C2B . . 105.3(2) ?
    O20B C3B H3B . . 108.5 ?
    C4B C3B H3B . . 108.5 ?
    C2B C3B H3B . . 108.5 ?
    C21B C4B C5B . . 105.3(2) ?
    C21B C4B C3B . . 134.1(3) ?
    C5B C4B C3B . . 119.3(2) ?
    C6B C5B C4B . . 108.3(2) ?
    C6B C5B C10B . . 126.4(2) ?
    C4B C5B C10B . . 125.3(2) ?
    C5B C6B O22B . . 109.9(2) ?
    C5B C6B C7B . . 125.4(2) ?
    O22B C6B C7B . . 123.9(2) ?
    O23B C7B C6B . . 125.2(2) ?
    O23B C7B C8B . . 122.6(2) ?
    C6B C7B C8B . . 112.1(2) ?
    C14B C8B C9B . . 118.4(2) ?
    C14B C8B C7B . . 118.6(2) ?
    C9B C8B C7B . . 123.0(2) ?
    C11B C9B C8B . . 119.4(2) ?
    C11B C9B C10B . . 118.0(2) ?
    C8B C9B C10B . . 122.4(2) ?
    C5B C10B C9B . . 109.9(2) ?
    C5B C10B C18B . . 107.1(2) ?
    C9B C10B C18B . . 107.4(2) ?
    C5B C10B C1B . . 107.3(2) ?
    C9B C10B C1B . . 114.3(2) ?
    C18B C10B C1B . . 110.7(2) ?
    C12B C11B C9B . . 122.1(2) ?
    C12B C11B H11B . . 118.9 ?
    C9B C11B H11B . . 118.9 ?
    C11B C12B C13B . . 118.1(2) ?
    C11B C12B H12B . . 120.9 ?
    C13B C12B H12B . . 120.9 ?
    C14B C13B C12B . . 121.6(2) ?
    C14B C13B C17B . . 109.9(2) ?
    C12B C13B C17B . . 128.4(2) ?
    C13B C14B C8B . . 120.2(2) ?
    C13B C14B C15B . . 110.6(2) ?
    C8B C14B C15B . . 129.2(2) ?
    C14B C15B C16B . . 105.2(2) ?
    C14B C15B H15C . . 110.7 ?
    C16B C15B H15C . . 110.7 ?
    C14B C15B H15D . . 110.7 ?
    C16B C15B H15D . . 110.7 ?
    H15C C15B H15D . . 108.8 ?
    C17B C16B C15B . . 106.3(2) ?
    C17B C16B H16C . . 110.5 ?
    C15B C16B H16C . . 110.5 ?
    C17B C16B H16D . . 110.5 ?
    C15B C16B H16D . . 110.5 ?
    H16C C16B H16D . . 108.7 ?
    O24B C17B C13B . . 126.5(2) ?
    O24B C17B C16B . . 125.6(2) ?
    C13B C17B C16B . . 107.9(2) ?
    C10B C18B H18D . . 109.5 ?
    C10B C18B H18E . . 109.5 ?
    H18D C18B H18E . . 109.5 ?
    C10B C18B H18F . . 109.5 ?
    H18D C18B H18F . . 109.5 ?
    H18E C18B H18F . . 109.5 ?
    C1B O19B H19B . . 108(2) ?
    C3B O20B H20B . . 112(2) ?
    C4B C21B O22B . . 111.4(2) ?
    C4B C21B H21B . . 124.3 ?
    O22B C21B H21B . . 124.3 ?
    C21B O22B C6B . . 105.11(19) ?
    C2B O25B C26B . . 113.8(2) ?
    O25B C26B H26D . . 109.5 ?
    O25B C26B H26E . . 109.5 ?
    H26D C26B H26E . . 109.5 ?
    O25B C26B H26F . . 109.5 ?
    H26D C26B H26F . . 109.5 ?
    H26E C26B H26F . . 109.5 ?
loop_
    _geom_hbond_atom_site_label_D
    _geom_hbond_atom_site_label_H
    _geom_hbond_atom_site_label_A
    _geom_hbond_site_symmetry_A
    _geom_hbond_distance_DH
    _geom_hbond_distance_HA
    _geom_hbond_distance_DA
    _geom_hbond_angle_DHA
    O19A H19A O19B 4_645 0.85(3) 2.08(3) 2.886(3) 160(3)
    O19B H19B O20A 2_564 0.83(3) 2.30(3) 3.002(3) 143(3)
    O20A H20A O25B 2_565 0.91(3) 1.85(3) 2.717(3) 160(3)
    O20B H20B O24A 3_455 0.81(3) 2.05(3) 2.842(3) 166(3)
    C2A H2A O23B 1_655 1.00 2.45 3.325(3) 146
    C2B H2B O23A . 1.00 2.38 3.295(3) 151
    C11A H11A O19A . 0.95 2.43 3.084(3) 126
    C11B H11B O19B . 0.95 2.58 3.230(3) 126
    C18A H18A O20A . 0.98 2.38 3.227(3) 145
    C18B H18D O20B . 0.98 2.39 3.241(4) 145
    C21A H21A O24A 4_655 0.95 2.37 3.282(3) 162
    C21B H21B O24B 4_545 0.95 2.25 3.180(3) 167
_iucr_refine_instructions_details
;
TITL X1 in P212121
CELL 0.71073   6.828500  20.193900  22.434400  90.0000  90.0000  90.0000
ZERR    8.00   0.000200   0.000600   0.000600   0.0000   0.0000   0.0000
LATT -1
SYMM .5-X, -Y, .5+Z
SYMM .5+X, .5-Y, -Z
SYMM -X, .5+Y, .5-Z
SFAC   C   H  O
UNIT 160 144 48
shel 99 0.72
omit     0   1   3
omit     2   3   0
omit     0   0   6
omit     1   0   3
omit     0   5   6
omit    -3   1   3
omit     1   0   0
omit    -1   5   9
omit     1   5   9
l.s. 8
htab
merg 3
temp -180
fmap 2
bond $H
acta
WGHT    0.038300
FVAR       1.39299
C1A   1    0.653731    0.277086    0.362717    11.00000    0.01824    0.01087 =
         0.01219    0.00072    0.00164    0.00018
AFIX  13
H1A   2    0.769578    0.264848    0.337773    11.00000   -1.20000
AFIX   0
C2A   1    0.723347    0.333664    0.408499    11.00000    0.01506    0.01101 =
         0.01181    0.00077   -0.00295   -0.00004
AFIX  13
H2A   2    0.850964    0.350571    0.392799    11.00000   -1.20000
AFIX   0
C3A   1    0.594326    0.394448    0.417459    11.00000    0.01845    0.00786 =
         0.01363   -0.00132    0.00164   -0.00019
AFIX  13
H3A   2    0.672762    0.429584    0.437871    11.00000   -1.20000
AFIX   0
C4A   1    0.539238    0.418498    0.356524    11.00000    0.01246    0.01212 =
         0.01448   -0.00005   -0.00006    0.00040
C5A   1    0.506335    0.371634    0.310662    11.00000    0.00910    0.01249 =
         0.01195   -0.00039    0.00251    0.00046
C6A   1    0.495552    0.404615    0.258759    11.00000    0.01521    0.00946 =
         0.01853    0.00014    0.00009    0.00275
C7A   1    0.492575    0.374243    0.200548    11.00000    0.01124    0.01407 =
         0.01738    0.00254   -0.00067   -0.00011
C8A   1    0.493027    0.299280    0.203879    11.00000    0.01338    0.01198 =
         0.01344    0.00068   -0.00378    0.00125
C9A   1    0.494770    0.264363    0.258653    11.00000    0.00831    0.01079 =
         0.01414   -0.00045    0.00050   -0.00005
C10A  1    0.485549    0.299482    0.319010    11.00000    0.01620    0.01126 =
         0.01005    0.00070    0.00045   -0.00007
C11A  1    0.492580    0.194811    0.259149    11.00000    0.02112    0.01439 =
         0.01079    0.00328    0.00019   -0.00006
AFIX  43
H11A  2    0.494104    0.172058    0.296210    11.00000   -1.20000
AFIX   0
C12A  1    0.488311    0.159342    0.207482    11.00000    0.01884    0.00845 =
         0.01524    0.00105   -0.00134   -0.00208
AFIX  43
H12A  2    0.486933    0.112308    0.208240    11.00000   -1.20000
AFIX   0
C13A  1    0.486013    0.193472    0.153570    11.00000    0.01173    0.01418 =
         0.01246   -0.00129    0.00226   -0.00261
C14A  1    0.490681    0.261822    0.150618    11.00000    0.01092    0.01585 =
         0.01156    0.00166    0.00040    0.00091
C15A  1    0.490762    0.285562    0.086413    11.00000    0.02336    0.01411 =
         0.01340    0.00363   -0.00189   -0.00111
AFIX  23
H15A  2    0.610289    0.311516    0.077584    11.00000   -1.20000
H15B  2    0.374358    0.313283    0.078085    11.00000   -1.20000
AFIX   0
C16A  1    0.485713    0.221408    0.049614    11.00000    0.02310    0.01758 =
         0.00990    0.00088    0.00230   -0.00157
AFIX  23
H16A  2    0.369562    0.220866    0.023209    11.00000   -1.20000
H16B  2    0.604830    0.217708    0.024680    11.00000   -1.20000
AFIX   0
C17A  1    0.476181    0.165369    0.093400    11.00000    0.01237    0.01694 =
         0.01389   -0.00390    0.00101    0.00079
C18A  1    0.281528    0.285249    0.346021    11.00000    0.01865    0.01253 =
         0.01450   -0.00047    0.00362   -0.00111
AFIX 137
H18A  2    0.270441    0.307252    0.384810    11.00000   -1.50000
H18B  2    0.265017    0.237384    0.351185    11.00000   -1.50000
H18C  2    0.179814    0.302090    0.319190    11.00000   -1.50000
AFIX   0
O19A  3    0.588912    0.218833    0.391704    11.00000    0.02656    0.00973 =
         0.01864    0.00430   -0.00612   -0.00124
H19A  2    0.689887    0.197936    0.402603    11.00000   -1.50000
O20A  3    0.430295    0.377783    0.454217    11.00000    0.01883    0.01454 =
         0.01910   -0.00231    0.00666    0.00392
H20A  2    0.359739    0.413425    0.466483    11.00000   -1.50000
C21A  1    0.542769    0.477685    0.329397    11.00000    0.01890    0.01462 =
         0.01722   -0.00100   -0.00437    0.00153
AFIX  43
H21A  2    0.561968    0.518548    0.349548    11.00000   -1.20000
AFIX   0
O22A  3    0.515188    0.472037    0.268787    11.00000    0.02559    0.00766 =
         0.01560    0.00075   -0.00142   -0.00055
O23A  3    0.496792    0.404113    0.153182    11.00000    0.02691    0.01527 =
         0.01849    0.00419   -0.00398   -0.00011
O24A  3    0.465755    0.106106    0.081015    11.00000    0.02846    0.01717 =
         0.01341   -0.00239    0.00142   -0.00040
O25A  3    0.764395    0.306796    0.464913    11.00000    0.01716    0.01595 =
         0.01331    0.00352   -0.00131    0.00241
C26A  1    0.946985    0.272920    0.468686    11.00000    0.01917    0.01828 =
         0.02204    0.00080   -0.00267    0.00185
AFIX 137
H26A  2    0.959881    0.242528    0.434856    11.00000   -1.50000
H26B  2    0.952493    0.247755    0.505999    11.00000   -1.50000
H26C  2    1.054181    0.305172    0.467797    11.00000   -1.50000
AFIX   0
C1B   1    0.158519    0.560866    0.117123    11.00000    0.01794    0.01285 =
         0.01060   -0.00024   -0.00065    0.00270
AFIX  13
H1B   2    0.277330    0.570742    0.141619    11.00000   -1.20000
AFIX   0
C2B   1    0.220925    0.503558    0.072493    11.00000    0.01883    0.01071 =
         0.00701    0.00024   -0.00047    0.00241
AFIX  13
H2B   2    0.340953    0.482574    0.089681    11.00000   -1.20000
AFIX   0
C3B   1    0.075257    0.447283    0.060423    11.00000    0.01700    0.01023 =
         0.01527   -0.00178   -0.00019    0.00355
AFIX  13
H3B   2    0.145073    0.411216    0.038484    11.00000   -1.20000
AFIX   0
C4B   1    0.018615    0.421863    0.120462    11.00000    0.01139    0.01327 =
         0.01963   -0.00410    0.00182   -0.00307
C5B   1   -0.000007    0.466778    0.168400    11.00000    0.01135    0.01017 =
         0.01515   -0.00424   -0.00006    0.00016
C6B   1   -0.009454    0.431949    0.219092    11.00000    0.01900    0.00671 =
         0.02019   -0.00195    0.00389   -0.00088
C7B   1    0.004743    0.459157    0.278234    11.00000    0.01366    0.01255 =
         0.01785    0.00194    0.00216    0.00231
C8B   1    0.012836    0.534072    0.277717    11.00000    0.01477    0.01036 =
         0.01422   -0.00001   -0.00127    0.00346
C9B   1    0.013976    0.571933    0.224271    11.00000    0.01231    0.01257 =
         0.01245   -0.00033   -0.00003   -0.00195
C10B  1   -0.006336    0.540230    0.162846    11.00000    0.01548    0.00818 =
         0.01306   -0.00122   -0.00077    0.00333
C11B  1    0.019713    0.641123    0.227636    11.00000    0.01614    0.01046 =
         0.01247    0.00323   -0.00151    0.00024
AFIX  43
H11B  2    0.022114    0.666061    0.191737    11.00000   -1.20000
AFIX   0
C12B  1    0.021987    0.674193    0.281284    11.00000    0.01806    0.00735 =
         0.01727   -0.00236    0.00009   -0.00079
AFIX  43
H12B  2    0.024389    0.721204    0.282690    11.00000   -1.20000
AFIX   0
C13B  1    0.020665    0.636690    0.333598    11.00000    0.00780    0.01558 =
         0.01006   -0.00150   -0.00080    0.00137
C14B  1    0.018325    0.567687    0.332271    11.00000    0.00896    0.01319 =
         0.01571    0.00454   -0.00073    0.00129
C15B  1    0.021318    0.539805    0.394978    11.00000    0.01862    0.01113 =
         0.01323    0.00240    0.00093    0.00093
AFIX  23
H15C  2    0.138267    0.511647    0.401130    11.00000   -1.20000
H15D  2   -0.097428    0.513005    0.402661    11.00000   -1.20000
AFIX   0
C16B  1    0.027232    0.600236    0.435902    11.00000    0.01733    0.01739 =
         0.01093    0.00248   -0.00207    0.00058
AFIX  23
H16C  2   -0.085540    0.599781    0.463632    11.00000   -1.20000
H16D  2    0.149623    0.600558    0.459555    11.00000   -1.20000
AFIX   0
C17B  1    0.017999    0.660108    0.395806    11.00000    0.01422    0.01326 =
         0.01705   -0.00294   -0.00301   -0.00056
C18B  1   -0.212117    0.558644    0.138517    11.00000    0.02092    0.01487 =
         0.01668   -0.00175   -0.00618    0.00236
AFIX 137
H18D  2   -0.230365    0.538620    0.099116    11.00000   -1.50000
H18E  2   -0.223058    0.606897    0.135261    11.00000   -1.50000
H18F  2   -0.312811    0.542038    0.165819    11.00000   -1.50000
AFIX   0
O19B  3    0.109995    0.621247    0.087466    11.00000    0.03236    0.01119 =
         0.01254    0.00151   -0.00190    0.00244
H19B  2    0.052077    0.612108    0.056026    11.00000   -1.50000
O20B  3   -0.087753    0.468700    0.025036    11.00000    0.01962    0.02267 =
         0.01596   -0.00683   -0.00575    0.00501
H20B  2   -0.090340    0.450691   -0.007226    11.00000   -1.50000
C21B  1    0.013274    0.360900    0.145666    11.00000    0.01870    0.01652 =
         0.01871   -0.00536    0.00132   -0.00178
AFIX  43
H21B  2    0.019910    0.320575    0.123952    11.00000   -1.20000
AFIX   0
O22B  3   -0.002949    0.364814    0.206576    11.00000    0.02557    0.00967 =
         0.01946   -0.00133    0.00389   -0.00041
O23B  3    0.013827    0.426806    0.324111    11.00000    0.03246    0.01384 =
         0.01692    0.00421    0.00440    0.00215
O24B  3    0.012382    0.717510    0.412365    11.00000    0.04348    0.01468 =
         0.01510   -0.00131   -0.00418   -0.00094
O25B  3    0.275864    0.529998    0.016132    11.00000    0.01780    0.01376 =
         0.01182    0.00192   -0.00026    0.00044
C26B  1    0.466299    0.559507    0.015585    11.00000    0.01489    0.01775 =
         0.01688   -0.00066   -0.00076    0.00169
AFIX 137
H26D  2    0.474022    0.593355    0.046800    11.00000   -1.50000
H26E  2    0.489929    0.580011   -0.023349    11.00000   -1.50000
H26F  2    0.565413    0.525370    0.022928    11.00000   -1.50000
HKLF 4
REM  X1 in P212121
REM R1 =  0.0491 for   3294 Fo > 4sig(Fo)  and  0.0870 for all   4874 data
REM    485 parameters refined using      0 restraints
END
WGHT      0.0383      0.0000
REM Highest difference peak  0.333,  deepest hole -0.249,  1-sigma level  0.056
Q1    1   0.4851  0.2792  0.1210  11.00000  0.05    0.33
Q2    1  -0.0208  0.5012  0.2791  11.00000  0.05    0.33
Q3    1   0.4991  0.2829  0.2883  11.00000  0.05    0.33
Q4    1  -0.0036  0.6568  0.3584  11.00000  0.05    0.32
Q5    1   0.5206  0.1751  0.1263  11.00000  0.05    0.31
;
data_global
_journal_date_recd_electronic     2013-01-18
_journal_date_accepted     2013-02-26
_journal_name_full     'Acta Crystallographica, Section E'
_journal_year     2013
_journal_volume     69
_journal_issue      4
_journal_page_first     o467
_journal_page_last     o468
_journal_paper_category     QO
_journal_paper_doi     10.1107/S1600536813005606
_journal_coeditor_code     HB7028
_publ_contact_author_name     'Daniel Lundberg'
_publ_contact_author_address
;
Department of Chemistry
Uppsala BioCenter, P.O. Box 7015
Swedish University of Agricultural Sciences
SE-750 07 Uppsala
Sweden
;
_publ_contact_author_email     'daniel.lundberg@slu.se'
_publ_contact_author_phone     '+4618671549'
_publ_section_title
;
The furanosteroid viridiol
;
loop_
    _publ_author_name
    _publ_author_footnote
    _publ_author_address
    'Andersson, Pierre F.' .
;
Department of Chemistry
Uppsala BioCenter, P.O. Box 7015
Swedish University of Agricultural Sciences
SE-750 07 Uppsala
Sweden
;
    'Broberg, Anders' .
;
Department of Chemistry
Uppsala BioCenter, P.O. Box 7015
Swedish University of Agricultural Sciences
SE-750 07 Uppsala
Sweden
;
    'Lundberg, Daniel' .
;
Department of Chemistry
Uppsala BioCenter, P.O. Box 7015
Swedish University of Agricultural Sciences
SE-750 07 Uppsala
Sweden
;
