# Supplementary material for: The furan­osteroid viridiol
Source: Acta Crystallogr Sect E Struct Rep Online. 2013 Mar 2;69(Pt 4):o467–8. doi: 10.1107/S1600536813005606 (PMC3629508; doi:10.1107/S1600536813005606)
Supplement: Supplementary file 2 [file e-69-0o467-Isup2.hkl]

# 
# h,k,l, Fc-squared, Fo-squared, sigma(Fo-squared) and status flag 
# 
data_I
_shelx_title ' X1 in P212121' 
_shelx_refln_list_code          4 
_shelx_F_calc_maximum      617.16 
_exptl_crystal_F_000      1488.00 
_reflns_d_resolution_high  0.7200 
 
loop_ 
 _symmetry_equiv_pos_as_xyz 
 'x, y, z' 
 '-x+1/2, -y, z+1/2' 
 'x+1/2, -y+1/2, -z' 
 '-x, y+1/2, -z+1/2' 
 
_cell_length_a     6.8285 
_cell_length_b    20.1939 
_cell_length_c    22.4344 
_cell_angle_alpha  90.000 
_cell_angle_beta   90.000 
_cell_angle_gamma  90.000 
 
_shelx_F_squared_multiplier     1.000 
 
loop_ 
 _refln_index_h 
 _refln_index_k 
 _refln_index_l 
 _refln_F_squared_calc 
 _refln_F_squared_meas 
 _refln_F_squared_sigma 
 _refln_observed_status 
   2   0   0   380884.13   386469.44   4249.07 o 
   4   0   0   110444.99   114665.52   2950.13 o 
   6   0   0    16503.69    16250.27    254.73 o 
   8   0   0     8940.53     8314.31    396.23 o 
   1   1   0     1865.96     1847.66     98.67 o 
   2   1   0     2178.21     2227.25     44.80 o 
   3   1   0      187.19      193.12     31.20 o 
   4   1   0     3042.23     2988.58     50.22 o 
   5   1   0      198.42      181.53     23.01 o 
   6   1   0     2444.62     2452.44     82.22 o 
   7   1   0      409.46      397.10     56.42 o 
   8   1   0     1341.34     1178.82    114.21 o 
   9   1   0      404.02      327.71     83.91 o 
   1   2   0    17352.94    18593.71    368.16 o 
   2   2   0      243.42      250.23     34.86 o 
   3   2   0      342.53      444.53     34.41 o 
   4   2   0        5.56       18.49     25.67 o 
   5   2   0      466.00      507.04     32.89 o 
   6   2   0       18.84       49.15     44.81 o 
   7   2   0      269.49      242.25     53.40 o 
   8   2   0       77.01      123.41     62.88 o 
   9   2   0      192.26      260.33    119.35 o 
   1   3   0     1278.14     1404.37     47.01 o 
   3   3   0     7939.70     7876.61    165.85 o 
   4   3   0       35.61       42.15     26.56 o 
   5   3   0       15.66       47.74     27.80 o 
   6   3   0     1226.73     1190.67     64.82 o 
   7   3   0       85.68       71.48     51.25 o 
   8   3   0       38.49       51.83     59.32 o 
   9   3   0       11.79       42.46     77.73 o 
   0   4   0      104.51      182.53     37.36 o 
   1   4   0      246.57      224.05     26.44 o 
   2   4   0     9802.08    10312.87    223.05 o 
   3   4   0       17.80       71.88     37.60 o 
   4   4   0       95.34       85.33     27.55 o 
   5   4   0        1.80       24.42     29.23 o 
   6   4   0      315.35      344.26     49.96 o 
   7   4   0       32.39       70.78     54.09 o 
   8   4   0       54.88       64.32     70.60 o 
   9   4   0       28.59       32.03     78.06 o 
   1   5   0       93.19       83.60     34.17 o 
   2   5   0     1918.98     2047.37     47.81 o 
   3   5   0     1225.11     1143.82     69.38 o 
   4   5   0      843.39      836.58     44.01 o 
   5   5   0       65.50       60.01     31.20 o 
   6   5   0      530.21      497.10     59.37 o 
   7   5   0      149.29      199.73     55.32 o 
   8   5   0       76.22       79.77     70.76 o 
   9   5   0      232.34      155.62     77.05 o 
   0   6   0     6809.67     7094.02    126.03 o 
   1   6   0     3143.53     3058.79     70.05 o 
   2   6   0     7691.83     7913.23    236.00 o 
   3   6   0      256.07      215.42     24.76 o 
   4   6   0        7.95        5.04     33.82 o 
   5   6   0     2650.47     2504.58     64.30 o 
   6   6   0      387.09      454.54     54.40 o 
   7   6   0      808.98      869.90     67.12 o 
   8   6   0        5.22      -23.61     71.63 o 
   9   6   0       34.16       41.67     81.54 o 
   1   7   0      132.88      157.88     39.73 o 
   2   7   0      167.10      162.37     32.11 o 
   3   7   0     1001.43     1048.59     42.91 o 
   4   7   0       42.45       36.68     17.69 o 
   5   7   0       55.04       76.87     32.55 o 
   6   7   0      362.15      299.55     48.89 o 
   7   7   0      110.02      114.70     63.77 o 
   8   7   0       48.58       70.80     70.02 o 
   9   7   0        9.71       80.54     84.99 o 
   0   8   0     2911.15     3127.11     77.95 o 
   1   8   0     2492.40     2512.55     60.48 o 
   2   8   0        7.96       19.89     32.37 o 
   3   8   0       45.71       68.34     26.89 o 
   4   8   0     2090.19     2107.80     72.36 o 
   5   8   0      234.05      248.92     44.75 o 
   6   8   0      479.61      510.14     53.76 o 
   7   8   0      160.55      143.17     65.03 o 
   8   8   0       87.58      198.57     78.79 o 
   9   8   0      239.26      384.41    111.26 o 
   1   9   0     1126.85     1097.95     32.17 o 
   2   9   0     1063.65     1174.76     51.05 o 
   3   9   0      736.14      774.90     41.50 o 
   4   9   0      836.51      845.74     40.25 o 
   5   9   0       22.90        7.54     47.73 o 
   6   9   0      164.49      119.57     51.79 o 
   7   9   0      483.67      617.46    100.90 o 
   8   9   0        5.96       87.45     90.30 o 
   0  10   0       10.68       14.39     12.94 o 
   1  10   0     6515.24     7104.10    103.71 o 
   2  10   0      674.03      699.37     40.71 o 
   3  10   0     3687.43     3825.64     74.56 o 
   4  10   0      170.25      213.16     33.15 o 
   5  10   0     1080.87     1115.90     70.09 o 
   6  10   0      552.63      555.24     64.92 o 
   7  10   0     1094.24     1199.60    119.34 o 
   8  10   0       28.17      115.95     98.23 o 
   1  11   0      494.79      473.45     23.92 o 
   2  11   0      455.20      449.20     46.06 o 
   3  11   0      596.37      619.15     43.73 o 
   4  11   0      177.79      157.53     34.38 o 
   5  11   0      806.30      868.08     70.05 o 
   6  11   0      230.97      214.24     60.08 o 
   7  11   0        3.20       17.79     86.20 o 
   8  11   0      140.46      154.30    100.48 o 
   0  12   0    12893.67    13573.84    299.26 o 
   1  12   0     1930.55     1611.57     68.29 o 
   2  12   0     2615.24     2671.68     81.04 o 
   3  12   0     1722.98     1681.71     60.89 o 
   4  12   0      157.83      163.06     53.42 o 
   5  12   0      328.62      376.39     60.78 o 
   6  12   0       23.01       22.24     56.25 o 
   7  12   0        2.59       86.83     86.94 o 
   8  12   0      241.67      209.80    104.40 o 
   1  13   0       11.15       21.47     16.54 o 
   2  13   0        1.76       15.65     27.89 o 
   3  13   0       12.38       23.11     38.32 o 
   4  13   0       73.60      118.61     55.30 o 
   5  13   0      130.40      166.26     58.90 o 
   6  13   0       29.43       32.18     59.11 o 
   7  13   0        0.69       50.37     94.07 o 
   8  13   0        0.38       18.45    103.44 o 
   0  14   0      153.04      164.33     52.46 o 
   1  14   0      156.21      175.34     15.30 o 
   2  14   0       45.45       49.65     28.30 o 
   3  14   0      643.00      695.43     52.77 o 
   4  14   0      115.85      168.16     56.07 o 
   5  14   0      561.78      605.00     70.34 o 
   6  14   0      426.23      388.00     69.36 o 
   7  14   0       51.66       63.10     98.45 o 
   8  14   0        0.39      -17.51    102.30 o 
   1  15   0      608.11      653.35     56.29 o 
   2  15   0      594.25      587.84     58.02 o 
   3  15   0     1784.70     1777.35     71.22 o 
   4  15   0      157.94      137.86     55.66 o 
   5  15   0      194.68      285.74     67.42 o 
   6  15   0       10.32       50.03     66.19 o 
   7  15   0      153.66       82.22     96.49 o 
   8  15   0       91.91      335.51    114.10 o 
   0  16   0     1837.19     1936.18    128.76 o 
   1  16   0       61.75       79.69     38.34 o 
   2  16   0     1512.00     1380.76     74.01 o 
   3  16   0       16.55       38.16     44.54 o 
   4  16   0      416.16      472.31     70.66 o 
   5  16   0       72.85       42.86     63.85 o 
   6  16   0       82.92      107.42     66.55 o 
   7  16   0       85.86      169.95    152.32 o 
   1  17   0        3.80        8.71     40.24 o 
   2  17   0      181.10      119.20     49.90 o 
   3  17   0     1037.16      981.41     63.78 o 
   4  17   0      245.26      310.94     70.36 o 
   5  17   0        0.17      -24.59     68.23 o 
   6  17   0      417.89      383.67     77.26 o 
   7  17   0        0.06       20.12     98.23 o 
   0  18   0       41.66       29.21     60.19 o 
   1  18   0        1.06       -4.99     41.11 o 
   2  18   0     1305.72     1168.69     77.52 o 
   3  18   0      456.17      451.15     57.63 o 
   4  18   0     2066.69     1972.41    104.20 o 
   5  18   0      278.62      277.34     71.93 o 
   6  18   0      845.37      844.68     95.65 o 
   7  18   0       23.98       97.71    104.66 o 
   1  19   0       19.35       47.38     44.20 o 
   2  19   0        3.52       25.69     55.29 o 
   3  19   0       64.78      105.14     51.90 o 
   4  19   0       26.85       20.43     70.36 o 
   5  19   0       37.70       45.72     73.53 o 
   6  19   0        0.03       94.76     80.15 o 
   0  20   0     1842.62     1765.67    107.10 o 
   1  20   0       61.12       35.57     57.03 o 
   2  20   0      890.74      813.78     80.20 o 
   3  20   0     1384.92     1105.73     73.92 o 
   4  20   0       52.76       31.15     70.57 o 
   5  20   0        2.31        5.25     75.69 o 
   6  20   0       65.41       92.00     83.66 o 
   1  21   0       98.01      155.95     61.22 o 
   2  21   0        0.07       86.79     61.75 o 
   3  21   0        9.51      -11.93     56.20 o 
   4  21   0       78.97       75.45     76.48 o 
   5  21   0        9.99      -10.28     80.80 o 
   6  21   0       42.20       49.78     84.83 o 
   0  22   0       45.80       44.26     72.50 o 
   1  22   0      172.69      117.29     61.78 o 
   2  22   0        0.93       15.19     63.59 o 
   3  22   0      176.60      158.51     59.52 o 
   4  22   0        4.11       49.26     79.21 o 
   5  22   0       57.51      112.75     84.18 o 
   1  23   0      266.39      237.56     68.23 o 
   2  23   0      187.20      196.87     69.76 o 
   3  23   0       80.36       56.45     63.44 o 
   4  23   0      161.51      159.90     82.16 o 
   5  23   0      349.29      317.34     94.36 o 
   0  24   0        5.93       60.38    131.22 o 
   1  24   0        7.13       39.00     67.76 o 
   2  24   0       25.56        9.62     70.27 o 
   3  24   0       18.01       50.36     79.33 o 
   4  24   0      141.93       41.54     88.50 o 
   1  25   0        4.16      -39.35     96.92 o 
   2  25   0        0.74       -1.48     71.16 o 
   3  25   0       12.52       53.12     84.85 o 
   4  25   0       58.05      117.24     85.53 o 
   0  26   0       34.29       43.52    136.76 o 
   1  26   0      310.45      368.48    149.08 o 
   2  26   0       46.84       86.74     70.16 o 
   3  26   0      162.42      136.36     86.61 o 
   1  27   0       10.50      -20.43    106.12 o 
   2  27   0       43.50       45.54     88.36 o 
   0  28   0      165.03      146.87    146.85 o 
   1   0   1        4.36       31.98     24.64 o 
   2   0   1     2455.66     2759.53     47.86 o 
   3   0   1       25.49       51.14     15.17 o 
   4   0   1     1547.77     1577.66     85.11 o 
   5   0   1       53.03       57.17     40.67 o 
   6   0   1     1485.02     1401.39     66.26 o 
   7   0   1       35.35       42.45     51.17 o 
   8   0   1      722.64      598.28     72.55 o 
   9   0   1        0.21       28.79     66.56 o 
   1   1   1     7969.77     8193.21     46.32 o 
   2   1   1    29837.01    30876.53    143.36 o 
   3   1   1      878.74      845.82     23.56 o 
   4   1   1     5460.01     5361.60     89.47 o 
   5   1   1      655.52      673.91     26.77 o 
   6   1   1     4244.15     4055.80     71.27 o 
   7   1   1      204.15      217.04     37.77 o 
   8   1   1     1611.96     1325.30     59.09 o 
   9   1   1        0.13       24.01     50.98 o 
   1   2   1    34750.03    37123.14    204.70 o 
   2   2   1     1587.32     1614.95     31.77 o 
   3   2   1     5246.90     5801.78     87.16 o 
   4   2   1     1075.74      990.86     28.76 o 
   5   2   1     3472.22     3556.21     43.43 o 
   6   2   1      495.51      549.58     38.44 o 
   7   2   1     1381.52     1313.18     52.03 o 
   8   2   1      153.80       98.27     43.50 o 
   9   2   1     1331.49     1213.00     73.32 o 
   0   3   1       31.22       31.14     11.50 o 
   1   3   1       65.93       73.46     13.58 o 
   2   3   1      176.67      182.91     16.71 o 
   3   3   1      197.89      246.11     20.99 o 
   4   3   1       21.34       34.92     20.54 o 
   5   3   1      261.45      242.26     22.36 o 
   6   3   1       53.93       69.30     31.19 o 
   7   3   1      317.94      335.77     40.14 o 
   8   3   1       77.41        7.78     42.11 o 
   9   3   1      350.95      265.29     57.73 o 
   0   4   1     3401.23     3459.07     34.88 o 
   1   4   1     4289.13     4485.13     76.91 o 
   2   4   1    21295.06    21824.71    110.11 o 
   3   4   1      939.96      978.17     22.93 o 
   4   4   1      956.50      947.71     31.81 o 
   5   4   1       99.82      106.72     21.29 o 
   6   4   1      464.50      474.03     37.08 o 
   7   4   1      189.42      188.45     38.02 o 
   8   4   1       64.21       69.54     46.85 o 
   9   4   1        8.14       76.91     54.37 o 
   0   5   1     1238.61     1163.96     26.52 o 
   1   5   1     3743.96     3759.93     62.90 o 
   2   5   1      627.08      660.99     24.57 o 
   3   5   1      718.81      680.81     17.98 o 
   4   5   1     1067.99     1083.81     33.71 o 
   5   5   1      341.15      368.86     25.83 o 
   6   5   1      354.78      373.03     36.17 o 
   7   5   1      200.40      205.52     38.68 o 
   8   5   1        9.37       32.68     49.79 o 
   9   5   1       29.48       42.08     56.17 o 
   0   6   1        0.54       11.50     18.80 o 
   1   6   1       11.29       27.41     20.39 o 
   2   6   1      127.22      140.95     19.94 o 
   3   6   1      214.19      219.97     17.47 o 
   4   6   1       18.22       26.67     13.63 o 
   5   6   1      117.03      121.89     23.73 o 
   6   6   1       26.16       53.09     31.98 o 
   7   6   1       20.78       48.83     39.07 o 
   8   6   1        7.98       89.68     52.51 o 
   9   6   1        4.04       44.44     57.39 o 
   0   7   1        2.35       11.07     18.91 o 
   1   7   1     5617.37     5171.02     48.27 o 
   2   7   1     3767.44     3662.72     45.76 o 
   3   7   1     2461.86     2541.44     39.40 o 
   4   7   1     3475.29     3246.41     71.86 o 
   5   7   1      265.26      269.02     27.16 o 
   6   7   1      495.03      530.30     38.28 o 
   7   7   1      140.08      127.14     40.22 o 
   8   7   1      171.84      167.57     53.02 o 
   9   7   1      113.14       83.07     56.62 o 
   0   8   1     5092.15     5636.83     56.69 o 
   1   8   1     3235.43     3279.12     37.36 o 
   2   8   1     1600.91     1840.91     37.41 o 
   3   8   1      954.19      942.13     30.06 o 
   4   8   1     1696.72     1728.52     39.51 o 
   5   8   1      474.08      448.27     31.20 o 
   6   8   1     1031.48     1024.44     49.81 o 
   7   8   1      188.96      150.47     46.28 o 
   8   8   1      281.61      262.33     61.96 o 
   9   8   1       46.28       24.42     74.61 o 
   0   9   1       29.33       32.63     19.08 o 
   1   9   1      119.93      139.51     14.84 o 
   2   9   1      136.31      154.93     24.10 o 
   3   9   1      268.30      305.40     25.51 o 
   4   9   1      398.15      402.14     23.62 o 
   5   9   1      261.94      276.30     32.46 o 
   6   9   1      435.13      430.71     43.01 o 
   7   9   1      159.76      179.90     59.09 o 
   8   9   1      204.73      151.48     67.97 o 
   0  10   1     3546.76     3730.93     50.98 o 
   1  10   1    21050.13    21866.93    225.40 o 
   2  10   1     2022.51     2257.98     45.18 o 
   3  10   1     6508.87     6748.59     74.53 o 
   4  10   1     1836.83     1907.97     39.99 o 
   5  10   1     2988.69     2993.53     69.62 o 
   6  10   1     1452.04     1444.37     58.23 o 
   7  10   1     1583.58     1761.48     91.12 o 
   8  10   1      326.86      390.50     72.82 o 
   0  11   1      176.36      189.28     20.74 o 
   1  11   1        7.30       11.38     11.35 o 
   2  11   1      630.55      588.01     28.99 o 
   3  11   1      393.21      377.30     29.56 o 
   4  11   1       54.56       74.39     27.71 o 
   5  11   1      126.42      160.97     36.96 o 
   6  11   1      550.37      546.11     48.12 o 
   7  11   1      159.94      242.49     66.46 o 
   8  11   1      105.32      158.36     70.15 o 
   0  12   1      240.18      255.67     21.00 o 
   1  12   1       94.94       97.26     18.26 o 
   2  12   1       22.12       33.59     24.28 o 
   3  12   1      134.30      170.36     27.22 o 
   4  12   1       60.88       89.89     29.50 o 
   5  12   1       82.80       89.72     39.18 o 
   6  12   1       18.60       31.45     39.97 o 
   7  12   1       41.34       14.31     64.47 o 
   8  12   1        8.07       55.03     70.37 o 
   0  13   1      753.29      676.96     26.30 o 
   1  13   1     2180.38     2162.94     50.78 o 
   2  13   1      116.48      111.98     20.63 o 
   3  13   1      873.77      884.56     36.89 o 
   4  13   1      188.05      222.04     40.72 o 
   5  13   1     1017.18      980.38     53.91 o 
   6  13   1      148.01      181.09     43.69 o 
   7  13   1       14.10       44.44     65.10 o 
   8  13   1      104.50      114.38     73.31 o 
   0  14   1      359.68      327.35     21.04 o 
   1  14   1     1880.46     1948.82     34.25 o 
   2  14   1      148.26      141.38     20.67 o 
   3  14   1     2252.83     2320.19     47.01 o 
   4  14   1        4.28       43.84     38.45 o 
   5  14   1      647.32      665.17     51.40 o 
   6  14   1      215.26      238.00     48.33 o 
   7  14   1      341.77      335.42     70.36 o 
   8  14   1       31.97      117.68     71.04 o 
   0  15   1      576.90      508.27     43.73 o 
   1  15   1       82.84       86.21     25.11 o 
   2  15   1      307.69      302.11     36.05 o 
   3  15   1      202.41      232.76     33.53 o 
   4  15   1      147.45      169.92     42.02 o 
   5  15   1      288.47      325.91     47.86 o 
   6  15   1      162.87      216.89     47.89 o 
   7  15   1       75.29      116.75     67.91 o 
   8  15   1      121.73      160.56     76.29 o 
   0  16   1     1377.66     1471.19     60.14 o 
   1  16   1      800.70      888.41     36.19 o 
   2  16   1     3106.25     2940.78     70.59 o 
   3  16   1      165.76      159.21     32.88 o 
   4  16   1      829.51      899.77     55.97 o 
   5  16   1       35.96       65.04     46.67 o 
   6  16   1      235.06      205.59     50.94 o 
   7  16   1      135.38      144.11     69.32 o 
   0  17   1     1261.35     1160.72     58.36 o 
   1  17   1       89.89      110.77     28.69 o 
   2  17   1      874.63      891.40     48.05 o 
   3  17   1      454.51      464.76     39.14 o 
   4  17   1      818.49      885.90     57.25 o 
   5  17   1       83.04      167.58     48.97 o 
   6  17   1      229.56      294.80     53.66 o 
   7  17   1      161.41      147.18     70.24 o 
   0  18   1      191.56      164.45     44.65 o 
   1  18   1       44.48       55.36     28.70 o 
   2  18   1      734.57      676.40     47.76 o 
   3  18   1      195.76      222.64     36.73 o 
   4  18   1      256.44      396.34     54.05 o 
   5  18   1        1.18       35.27     49.79 o 
   6  18   1      109.06       59.53     53.70 o 
   7  18   1       11.81       -0.41     76.72 o 
   0  19   1     1041.32     1020.93     61.85 o 
   1  19   1      322.57      361.13     37.72 o 
   2  19   1       88.49       89.54     40.16 o 
   3  19   1      838.61      766.06     46.04 o 
   4  19   1      261.32      284.35     52.33 o 
   5  19   1        5.55       22.03     51.93 o 
   6  19   1      202.08      262.81     59.08 o 
   0  20   1     1227.93     1110.40     63.18 o 
   1  20   1      596.76      464.98     46.98 o 
   2  20   1      864.94      762.84     52.38 o 
   3  20   1     1149.09     1080.79     59.92 o 
   4  20   1      427.06      438.87     57.46 o 
   5  20   1      388.04      318.61     58.72 o 
   6  20   1      344.21      352.22     62.75 o 
   0  21   1        0.28        7.55     48.14 o 
   1  21   1      125.28      165.35     43.57 o 
   2  21   1       28.09       47.51     42.61 o 
   3  21   1       97.83      131.73     40.73 o 
   4  21   1       38.00       74.75     54.37 o 
   5  21   1      147.00      161.96     60.06 o 
   6  21   1       50.54       84.81     59.21 o 
   0  22   1      112.77      219.44     53.67 o 
   1  22   1      694.82      619.48     53.19 o 
   2  22   1       66.16      118.77     46.78 o 
   3  22   1      474.97      521.30     48.93 o 
   4  22   1      117.95      211.53     57.48 o 
   5  22   1      190.87      176.02     58.90 o 
   0  23   1       35.41       21.71     59.82 o 
   1  23   1       41.82       56.92     46.74 o 
   2  23   1       12.96       80.52     46.90 o 
   3  23   1       56.93       62.77     43.37 o 
   4  23   1       27.34       55.51     55.90 o 
   5  23   1       82.71      108.47     60.94 o 
   0  24   1       27.41      104.54     92.80 o 
   1  24   1       65.86       93.02     54.13 o 
   2  24   1      141.30      121.82     49.73 o 
   3  24   1      137.21      169.42     57.90 o 
   4  24   1       37.82       54.02     59.80 o 
   0  25   1       59.84      113.92     95.56 o 
   1  25   1      245.07      173.44     58.98 o 
   2  25   1        0.99       78.79     50.35 o 
   3  25   1      140.98      113.39     59.03 o 
   4  25   1       13.79       50.96     62.51 o 
   0  26   1      160.48      179.72     95.18 o 
   1  26   1       65.41      109.18     70.95 o 
   2  26   1      220.45      307.17     59.63 o 
   3  26   1       92.31      122.48     60.24 o 
   0  27   1      201.99      280.28    103.01 o 
   1  27   1        0.05       44.48     76.22 o 
   2  27   1      229.49      236.71     63.86 o 
   0  28   1      443.97      460.58    212.07 o 
   1   0   2    10108.43    10322.10     60.65 o 
   2   0   2    58985.83    63170.13    613.00 o 
   3   0   2     3607.37     3451.08     41.73 o 
   4   0   2    19289.79    18986.20    512.94 o 
   5   0   2      121.67      115.19     39.14 o 
   6   0   2    14698.48    14455.33    195.19 o 
   7   0   2        4.05       51.65     51.49 o 
   8   0   2     3576.30     3181.71    109.19 o 
   9   0   2       76.38       49.13     77.85 o 
   1   1   2     3011.27     3044.19     58.68 o 
   2   1   2     6618.86     7024.26    119.82 o 
   3   1   2      189.17      211.94     19.19 o 
   4   1   2      507.97      571.61     25.11 o 
   5   1   2       70.90       70.83     26.64 o 
   6   1   2       47.45      111.91     32.47 o 
   7   1   2      158.41      173.94     36.85 o 
   8   1   2       83.51       98.88     42.39 o 
   9   1   2        7.83       11.92     49.93 o 
   1   2   2     4913.10     5003.97     60.76 o 
   2   2   2     3459.83     3569.44     31.05 o 
   3   2   2     2388.55     2520.31     51.32 o 
   4   2   2     1744.29     1772.38     34.63 o 
   5   2   2     1083.47     1110.48     32.56 o 
   6   2   2     1744.35     1788.85     51.30 o 
   7   2   2       97.06       93.76     35.26 o 
   8   2   2      336.04      274.06     44.69 o 
   9   2   2      108.90       83.80     50.98 o 
   0   3   2    19758.44    21076.52    394.85 o 
   1   3   2     7631.97     7734.71     56.17 o 
   2   3   2      656.77      611.92     18.81 o 
   3   3   2     7038.05     7286.90     98.79 o 
   4   3   2     2055.70     2120.39     45.59 o 
   5   3   2     1116.00     1133.54     34.11 o 
   6   3   2       95.91      129.05     32.35 o 
   7   3   2      152.95      136.54     36.37 o 
   8   3   2       52.80       53.98     44.87 o 
   9   3   2      241.10      208.70     56.67 o 
   0   4   2     3448.47     3577.13     38.84 o 
   1   4   2     1768.73     1874.20     30.59 o 
   2   4   2     1269.80     1247.96     28.74 o 
   3   4   2      443.81      420.83     18.71 o 
   4   4   2     1651.91     1625.64     37.32 o 
   5   4   2       13.56       43.06     22.60 o 
   6   4   2       58.14       81.93     32.67 o 
   7   4   2       30.44       52.92     36.26 o 
   8   4   2      123.47       75.97     44.59 o 
   9   4   2        1.35       18.24     55.92 o 
   0   5   2     3013.50     2937.05     46.10 o 
   1   5   2      932.12      941.87     27.33 o 
   2   5   2       45.42       83.79     20.68 o 
   3   5   2      207.35      200.29     14.16 o 
   4   5   2     1008.25      998.55     32.60 o 
   5   5   2      713.76      731.11     33.87 o 
   6   5   2      517.42      505.08     37.70 o 
   7   5   2       44.17       73.77     40.11 o 
   8   5   2      186.85      176.85     46.98 o 
   9   5   2       53.55       83.40     55.71 o 
   0   6   2      570.42      541.04     26.44 o 
   1   6   2    10465.03    10267.73    141.77 o 
   2   6   2     5774.61     5895.29    117.42 o 
   3   6   2     2544.72     2538.90     37.96 o 
   4   6   2      106.94       81.58     16.73 o 
   5   6   2      210.66      214.25     28.46 o 
   6   6   2       93.43      138.30     32.32 o 
   7   6   2      687.71      603.19     48.32 o 
   8   6   2      444.65      466.84     57.91 o 
   9   6   2        3.32       25.62     56.56 o 
   0   7   2       51.14       70.18     22.55 o 
   1   7   2     2204.57     2093.01     30.72 o 
   2   7   2      259.18      285.42     26.91 o 
   3   7   2     1194.96     1175.49     34.35 o 
   4   7   2      294.65      293.57     15.35 o 
   5   7   2      245.10      239.23     28.63 o 
   6   7   2      308.42      259.15     35.12 o 
   7   7   2       17.01       70.60     41.18 o 
   8   7   2       59.83       66.35     52.19 o 
   9   7   2       25.11       -0.84     64.38 o 
   0   8   2      900.00     1010.14     32.46 o 
   1   8   2      229.01      222.31     18.70 o 
   2   8   2     1119.41     1228.03     37.73 o 
   3   8   2      256.99      254.91     23.18 o 
   4   8   2       10.08       13.55     17.10 o 
   5   8   2      360.34      349.57     34.01 o 
   6   8   2       43.86       81.34     40.16 o 
   7   8   2      258.85      235.42     46.52 o 
   8   8   2      242.98      326.72     62.51 o 
   9   8   2       40.10       17.90     71.42 o 
   0   9   2      233.34      256.46     24.27 o 
   1   9   2     2132.08     2154.94     35.75 o 
   2   9   2      953.52     1004.28     36.80 o 
   3   9   2     1139.68     1151.79     34.74 o 
   4   9   2     1475.49     1443.01     35.42 o 
   5   9   2      501.18      498.54     34.89 o 
   6   9   2       12.21       51.43     38.20 o 
   7   9   2      135.13      159.96     53.45 o 
   8   9   2      282.70      383.56     71.65 o 
   0  10   2     2940.54     3158.05     51.47 o 
   1  10   2     2058.02     2065.49     59.82 o 
   2  10   2      390.32      461.94     31.24 o 
   3  10   2      476.40      566.99     30.79 o 
   4  10   2      775.17      798.53     43.69 o 
   5  10   2      738.04      760.87     45.26 o 
   6  10   2      207.55      172.82     40.66 o 
   7  10   2       41.81       59.66     61.56 o 
   8  10   2      268.49      229.10     70.23 o 
   0  11   2     2137.81     2291.83     53.64 o 
   1  11   2      508.14      523.72     21.69 o 
   2  11   2     1370.77     1375.03     36.77 o 
   3  11   2      121.02      131.82     26.21 o 
   4  11   2     1038.33     1027.03     44.14 o 
   5  11   2       21.27       71.50     36.29 o 
   6  11   2      274.47      223.65     42.69 o 
   7  11   2      102.96      102.43     58.48 o 
   8  11   2      139.21      132.89     69.44 o 
   0  12   2      226.06      202.23     25.45 o 
   1  12   2      154.30      143.97     18.08 o 
   2  12   2      218.63      246.56     27.06 o 
   3  12   2      381.72      359.33     31.26 o 
   4  12   2      917.77      879.70     46.98 o 
   5  12   2      668.71      653.15     48.43 o 
   6  12   2      846.86      877.18     54.00 o 
   7  12   2      121.79      105.08     62.56 o 
   8  12   2      428.20      432.42     81.46 o 
   0  13   2       54.06       46.72     21.98 o 
   1  13   2      776.44      819.03     27.75 o 
   2  13   2       72.76       88.59     24.68 o 
   3  13   2      963.83      939.73     40.21 o 
   4  13   2      471.67      483.17     37.39 o 
   5  13   2      125.77      150.43     41.83 o 
   6  13   2      198.93      238.66     45.38 o 
   7  13   2      171.39      139.16     67.05 o 
   8  13   2      163.32      103.25     74.54 o 
   0  14   2      733.70      669.50     31.86 o 
   1  14   2     1246.18     1240.80     32.32 o 
   2  14   2       69.04       62.28     26.26 o 
   3  14   2      392.24      404.80     30.84 o 
   4  14   2        7.27       45.61     39.65 o 
   5  14   2       39.62       85.32     43.64 o 
   6  14   2      399.67      469.95     51.28 o 
   7  14   2       70.67       85.82     64.23 o 
   8  14   2       56.47      139.39     74.49 o 
   0  15   2     1610.11     1533.50     52.60 o 
   1  15   2     1472.16     1428.86     42.55 o 
   2  15   2       15.07       19.97     25.80 o 
   3  15   2      720.10      709.47     34.81 o 
   4  15   2      143.04      146.61     42.99 o 
   5  15   2      176.34      142.12     45.16 o 
   6  15   2       49.47       87.69     47.99 o 
   7  15   2       30.86       50.30     69.54 o 
   0  16   2      178.90      163.71     40.37 o 
   1  16   2       57.35       74.61     26.54 o 
   2  16   2      240.19      220.13     37.45 o 
   3  16   2      195.04      232.08     34.13 o 
   4  16   2      431.14      437.60     48.10 o 
   5  16   2       29.69       56.73     45.76 o 
   6  16   2      302.00      382.69     53.85 o 
   7  16   2       15.82       52.40     72.76 o 
   0  17   2      206.96      286.21     44.20 o 
   1  17   2       71.18      102.31     30.65 o 
   2  17   2      222.62      228.76     39.87 o 
   3  17   2     1606.43     1626.24     52.36 o 
   4  17   2      130.02      157.84     47.47 o 
   5  17   2      307.40      335.98     52.45 o 
   6  17   2       77.58      175.22     51.45 o 
   7  17   2      278.90      232.34     72.91 o 
   0  18   2     4627.07     4216.57     96.15 o 
   1  18   2      244.42      222.55     33.97 o 
   2  18   2     6756.65     6155.73     99.09 o 
   3  18   2      651.09      589.83     42.39 o 
   4  18   2     1703.50     1697.92     70.86 o 
   5  18   2      318.07      286.35     54.47 o 
   6  18   2     1206.31     1171.83     71.77 o 
   7  18   2      223.44      243.79     77.69 o 
   0  19   2      115.28      123.69     45.02 o 
   1  19   2        0.55       42.69     33.42 o 
   2  19   2      218.68      243.99     42.00 o 
   3  19   2       64.65       90.32     37.82 o 
   4  19   2      153.10      174.44     50.45 o 
   5  19   2       34.14       68.28     53.12 o 
   6  19   2      102.62      139.52     57.64 o 
   0  20   2       77.86       77.90     47.26 o 
   1  20   2      393.65      309.00     43.56 o 
   2  20   2       95.18       94.16     41.24 o 
   3  20   2       70.99       90.57     39.29 o 
   4  20   2      244.61      258.58     54.41 o 
   5  20   2       89.74       75.51     56.62 o 
   6  20   2      132.84      138.37     60.82 o 
   0  21   2      854.36      799.25     62.66 o 
   1  21   2      774.69      768.83     52.43 o 
   2  21   2      291.36      282.90     46.50 o 
   3  21   2       49.17       69.78     40.14 o 
   4  21   2     1040.12     1066.05     70.14 o 
   5  21   2      449.11      478.62     63.96 o 
   6  21   2       91.13       83.08     57.41 o 
   0  22   2        0.11       56.04     60.39 o 
   1  22   2        3.71       85.72     43.64 o 
   2  22   2       17.23       34.65     46.51 o 
   3  22   2        6.11       45.94     42.47 o 
   4  22   2        5.19       65.81     57.41 o 
   5  22   2        7.28       74.32     58.85 o 
   0  23   2       77.59       78.22     61.74 o 
   1  23   2       32.06       57.73     46.84 o 
   2  23   2      327.56      305.00     48.03 o 
   3  23   2        5.61       14.29     45.32 o 
   4  23   2      290.32      248.32     58.92 o 
   5  23   2      248.19      228.89     63.81 o 
   0  24   2       26.88        3.74     67.80 o 
   1  24   2       33.30       40.72     55.52 o 
   2  24   2      105.94      113.36     46.52 o 
   3  24   2      154.46      167.20     52.92 o 
   4  24   2      118.89      111.25     61.08 o 
   0  25   2       32.51       -5.83     94.44 o 
   1  25   2        3.74       57.26     58.30 o 
   2  25   2       43.43       58.80     49.76 o 
   3  25   2       17.79       57.37     59.02 o 
   4  25   2       78.71       75.86     60.72 o 
   0  26   2        0.93       45.03     94.49 o 
   1  26   2      105.24      164.74     68.93 o 
   2  26   2      222.50      258.39     60.09 o 
   3  26   2      117.79      144.57     61.59 o 
   0  27   2       59.73       11.33    102.69 o 
   1  27   2      379.82      410.07     80.39 o 
   2  27   2       61.48      103.53     56.74 o 
   2   0   3     2506.18     2455.97     54.71 o 
   3   0   3        1.56       -3.90     18.32 o 
   4   0   3     2364.96     2188.04     95.32 o 
   5   0   3      131.70      139.22     41.17 o 
   6   0   3     1010.31      992.64     60.15 o 
   7   0   3      101.17       95.75     52.52 o 
   8   0   3      654.77      536.00     68.70 o 
   9   0   3       38.94      124.54     79.26 o 
   1   1   3     6616.94     6344.07     51.14 o 
   2   1   3    12848.11    13325.38    171.58 o 
   3   1   3      296.25      335.47     15.76 o 
   4   1   3     3785.55     3728.74     48.19 o 
   5   1   3     1800.18     1714.49     44.50 o 
   6   1   3      330.50      360.51     36.11 o 
   7   1   3      269.14      319.34     39.43 o 
   8   1   3      252.38      185.81     42.85 o 
   9   1   3       45.87       72.91     55.50 o 
   0   2   3     3448.07     3758.62     53.52 o 
   1   2   3      645.70      675.70     17.33 o 
   2   2   3     5611.45     5746.19     55.42 o 
   3   2   3     3529.18     3680.09     42.27 o 
   4   2   3      648.99      735.92     31.02 o 
   5   2   3      876.34      915.58     30.54 o 
   6   2   3     1176.99     1204.96     45.47 o 
   7   2   3      569.70      522.53     41.59 o 
   8   2   3      214.76      181.20     44.84 o 
   9   2   3      122.04      105.26     51.48 o 
   0   3   3      561.66      546.66     17.18 o 
   1   3   3       79.48       76.13     15.16 o 
   2   3   3      225.78      255.12     17.05 o 
   3   3   3      267.01      265.62     18.40 o 
   4   3   3      299.63      307.05     23.84 o 
   5   3   3      622.38      621.17     28.60 o 
   6   3   3      152.69      137.66     32.55 o 
   7   3   3       85.34       80.84     36.44 o 
   8   3   3      147.06      133.42     46.39 o 
   9   3   3       18.98       30.49     51.36 o 
   0   4   3     6053.70     5815.62     41.83 o 
   1   4   3     6955.05     7114.76     69.72 o 
   2   4   3     1093.33     1235.51     23.62 o 
   3   4   3     1087.64     1058.94     24.78 o 
   4   4   3     1529.18     1496.82     35.91 o 
   5   4   3     2102.12     1971.15     44.20 o 
   6   4   3      246.35      239.21     33.84 o 
   7   4   3      324.13      301.06     39.22 o 
   8   4   3      162.31      212.04     47.55 o 
   9   4   3       76.12       94.68     54.92 o 
   0   5   3    13701.38    13975.45     89.45 o 
   1   5   3      568.87      576.38     24.09 o 
   2   5   3     4565.40     4537.50     45.63 o 
   3   5   3      569.38      508.64     22.37 o 
   4   5   3     1052.37     1019.05     26.58 o 
   5   5   3      419.61      396.11     29.35 o 
   6   5   3       48.35       59.49     30.99 o 
   7   5   3      101.70      144.73     40.40 o 
   8   5   3       11.55       26.34     46.46 o 
   9   5   3       18.44       57.43     55.89 o 
   0   6   3      205.27      210.88     25.04 o 
   1   6   3      453.30      423.62     17.88 o 
   2   6   3      437.50      430.66     24.96 o 
   3   6   3      105.32      110.85     18.93 o 
   4   6   3      118.06      117.84     18.49 o 
   5   6   3       46.02       68.22     25.76 o 
   6   6   3       33.25       36.48     30.72 o 
   7   6   3        8.10       57.93     40.39 o 
   8   6   3       41.89       37.17     48.03 o 
   9   6   3        7.80       25.13     56.73 o 
   0   7   3      162.39      155.89     23.78 o 
   1   7   3      624.82      657.12     21.95 o 
   2   7   3     2192.91     2089.25     39.11 o 
   3   7   3     2905.69     2915.68     47.70 o 
   4   7   3      439.11      451.28     18.36 o 
   5   7   3       66.94       73.31     28.35 o 
   6   7   3       12.75       75.70     35.76 o 
   7   7   3      267.11      286.90     44.65 o 
   8   7   3      485.64      505.49     65.22 o 
   9   7   3       96.18      122.63     64.53 o 
   0   8   3      648.08      784.19     31.30 o 
   1   8   3     2472.05     2416.90     34.11 o 
   2   8   3      696.24      735.74     29.10 o 
   3   8   3       26.83       34.84     21.06 o 
   4   8   3      149.90      151.67     17.49 o 
   5   8   3     1017.96      957.72     44.41 o 
   6   8   3       31.20       58.20     38.95 o 
   7   8   3      118.38      123.70     46.91 o 
   8   8   3       51.29       83.54     60.32 o 
   9   8   3      164.46       99.17     75.44 o 
   0   9   3      855.74      981.12     40.49 o 
   1   9   3      536.46      578.23     23.02 o 
   2   9   3       99.80      116.90     28.64 o 
   3   9   3      214.95      230.03     24.89 o 
   4   9   3      287.46      308.33     26.19 o 
   5   9   3      229.61      204.78     51.46 o 
   6   9   3      108.66      120.72     41.02 o 
   7   9   3       39.60       54.71     51.80 o 
   8   9   3       32.75      106.93     59.12 o 
   0  10   3     8265.34     8704.15     97.87 o 
   1  10   3      959.05      977.59     27.17 o 
   2  10   3     2048.68     2020.17     45.62 o 
   3  10   3      463.30      494.24     29.97 o 
   4  10   3     1568.85     1508.39     46.85 o 
   5  10   3     1031.95      991.23     57.09 o 
   6  10   3      203.75      223.28     48.12 o 
   7  10   3      135.39      248.12     64.01 o 
   8  10   3      408.76      414.14     74.61 o 
   0  11   3       18.83       51.64     24.28 o 
   1  11   3      306.46      298.00     21.32 o 
   2  11   3     1800.06     1789.78     45.00 o 
   3  11   3      206.54      185.27     27.00 o 
   4  11   3      240.08      254.29     33.70 o 
   5  11   3      590.31      544.52     49.70 o 
   6  11   3      443.07      487.85     46.63 o 
   7  11   3      154.66      212.30     64.42 o 
   8  11   3       22.71       81.18     68.84 o 
   0  12   3       17.42       28.50     24.09 o 
   1  12   3       91.89      130.22     19.72 o 
   2  12   3      184.19      194.47     28.98 o 
   3  12   3      247.62      259.37     29.42 o 
   4  12   3      134.42      126.59     33.45 o 
   5  12   3       14.73       35.23     38.53 o 
   6  12   3       73.80      126.92     43.97 o 
   7  12   3       46.77       82.82     61.76 o 
   8  12   3       31.67       51.57     70.70 o 
   0  13   3      288.59      321.03     29.46 o 
   1  13   3       23.35       36.72     19.01 o 
   2  13   3     1025.39     1048.51     37.14 o 
   3  13   3      242.73      261.94     27.62 o 
   4  13   3      263.70      232.24     36.08 o 
   5  13   3      615.29      661.63     49.14 o 
   6  13   3      241.19      219.51     46.35 o 
   7  13   3       80.71       94.22     66.64 o 
   8  13   3       36.07       61.37     72.69 o 
   0  14   3       18.75       51.43     25.30 o 
   1  14   3      689.38      636.33     26.90 o 
   2  14   3      362.82      363.65     38.80 o 
   3  14   3      305.34      282.52     30.24 o 
   4  14   3      132.19      184.84     37.20 o 
   5  14   3        5.95       47.03     42.24 o 
   6  14   3      109.92      114.43     45.39 o 
   7  14   3      134.41      150.00     68.59 o 
   8  14   3       61.94      184.90     75.03 o 
   0  15   3      649.99      610.30     35.32 o 
   1  15   3      287.78      295.60     22.95 o 
   2  15   3       87.05       89.64     26.54 o 
   3  15   3      200.86      219.90     30.41 o 
   4  15   3       52.20       62.88     36.22 o 
   5  15   3      120.45      165.19     45.53 o 
   6  15   3      120.90      118.49     47.60 o 
   7  15   3       60.26       77.34     72.36 o 
   0  16   3      281.17      337.01     47.85 o 
   1  16   3       87.84      106.05     30.67 o 
   2  16   3      534.57      497.78     48.50 o 
   3  16   3     1321.65     1306.93     50.02 o 
   4  16   3      514.09      470.91     48.67 o 
   5  16   3       24.45       56.40     46.09 o 
   6  16   3      571.92      599.45     58.00 o 
   7  16   3      110.40       82.90     71.25 o 
   0  17   3      921.55      840.44     54.14 o 
   1  17   3      431.15      416.34     37.58 o 
   2  17   3      442.75      410.90     45.96 o 
   3  17   3      895.55      906.89     45.00 o 
   4  17   3       68.65      138.02     44.97 o 
   5  17   3      398.73      360.25     52.37 o 
   6  17   3        9.11       76.70     50.07 o 
   7  17   3       31.04       -3.43     72.59 o 
   0  18   3       53.27       72.98     43.17 o 
   1  18   3      381.73      350.50     35.80 o 
   2  18   3      469.87      447.78     44.62 o 
   3  18   3      188.31      205.10     37.31 o 
   4  18   3      250.79      266.09     49.74 o 
   5  18   3      122.48      172.21     52.27 o 
   6  18   3       49.54       99.46     54.57 o 
   7  18   3       59.72      133.55     75.35 o 
   0  19   3      396.42      427.97     51.08 o 
   1  19   3      220.44      211.68     40.18 o 
   2  19   3      579.82      540.50     46.71 o 
   3  19   3      189.38      211.28     37.63 o 
   4  19   3      249.02      265.43     51.35 o 
   5  19   3      225.32      196.66     54.37 o 
   6  19   3      291.54      352.93     60.18 o 
   0  20   3      244.28      307.81     50.68 o 
   1  20   3      405.64      384.88     44.97 o 
   2  20   3      134.94      172.26     42.64 o 
   3  20   3      118.73       77.02     38.06 o 
   4  20   3      360.86      352.57     55.68 o 
   5  20   3      359.14      360.86     60.77 o 
   6  20   3       57.27       89.57     57.99 o 
   0  21   3        0.24       11.55     60.50 o 
   1  21   3       14.56        7.97     42.67 o 
   2  21   3       90.76      100.32     42.18 o 
   3  21   3       57.07       80.38     39.91 o 
   4  21   3      151.56      244.17     56.81 o 
   5  21   3       50.88       79.70     56.91 o 
   6  21   3       29.53        5.48     59.28 o 
   0  22   3        1.24       60.99     62.01 o 
   1  22   3      112.42      149.12     44.67 o 
   2  22   3       90.21      153.68     44.85 o 
   3  22   3      105.94      105.02     43.19 o 
   4  22   3       96.36      118.50     57.46 o 
   5  22   3       90.71       69.10     60.42 o 
   0  23   3        7.92       69.72     65.59 o 
   1  23   3       98.35      110.33     53.28 o 
   2  23   3      218.08      269.95     48.10 o 
   3  23   3       14.32       53.55     48.67 o 
   4  23   3      142.33      149.55     60.24 o 
   5  23   3        0.58       57.98     62.41 o 
   0  24   3       32.42       91.39     68.78 o 
   1  24   3       43.31       17.57     56.50 o 
   2  24   3        2.33       90.36     47.68 o 
   3  24   3       13.70       52.51     51.05 o 
   4  24   3       67.99       87.57     59.87 o 
   0  25   3       65.26      191.94     98.50 o 
   1  25   3       36.03       51.95     59.03 o 
   2  25   3      102.49      111.28     55.00 o 
   3  25   3      125.36       53.18     60.72 o 
   4  25   3      121.47      170.09     62.88 o 
   0  26   3        0.11       -6.70     91.28 o 
   1  26   3      102.28       79.89     59.44 o 
   2  26   3       29.10       94.80     58.19 o 
   3  26   3       42.36       67.21     59.90 o 
   0  27   3        0.59       47.89     97.47 o 
   1  27   3       13.90        5.17     75.06 o 
   2  27   3      151.80      149.01     59.56 o 
   0   0   4     6116.83     6636.62     73.92 o 
   1   0   4    13191.47    13169.13     84.56 o 
   2   0   4     1123.15      989.79     26.99 o 
   3   0   4      466.55      493.73     26.24 o 
   4   0   4      486.41      489.47     25.31 o 
   5   0   4      544.39      465.81     44.41 o 
   6   0   4       67.31       62.06     44.71 o 
   7   0   4       74.94      123.11     51.24 o 
   8   0   4       26.68       11.56     57.37 o 
   9   0   4        5.92       12.06     74.79 o 
   0   1   4      282.73      258.36     58.93 o 
   1   1   4      559.27      555.75     15.85 o 
   2   1   4     1839.40     1789.70     22.04 o 
   3   1   4      749.70      756.71     21.93 o 
   4   1   4      454.26      482.31     24.05 o 
   5   1   4      505.54      525.45     32.05 o 
   6   1   4      165.13      154.68     32.05 o 
   7   1   4       94.17       86.40     35.11 o 
   8   1   4       40.78       59.06     43.95 o 
   9   1   4        1.20        6.51     61.34 o 
   0   2   4     3352.84     3472.66     47.23 o 
   1   2   4     1272.65     1254.98     21.30 o 
   2   2   4      385.09      366.17     17.58 o 
   3   2   4     1062.86     1109.01     27.50 o 
   4   2   4     1210.65     1207.80     33.21 o 
   5   2   4      216.48      211.88     22.96 o 
   6   2   4      767.12      775.32     40.86 o 
   7   2   4       96.80       68.24     36.08 o 
   8   2   4      325.23      274.29     48.18 o 
   9   2   4        9.00       10.34     61.03 o 
   0   3   4    19821.43    19977.27     96.11 o 
   1   3   4     3568.00     3423.07     34.02 o 
   2   3   4     1534.00     1494.25     24.49 o 
   3   3   4      750.94      798.60     23.05 o 
   4   3   4     1886.69     1876.80     38.15 o 
   5   3   4      163.46      141.95     24.75 o 
   6   3   4      361.19      311.33     35.23 o 
   7   3   4      231.18      207.22     38.26 o 
   8   3   4       32.26       52.63     44.99 o 
   9   3   4        0.95       90.35     58.22 o 
   0   4   4     1292.32     1298.48     26.25 o 
   1   4   4     1500.07     1500.90     25.29 o 
   2   4   4      458.69      486.97     18.68 o 
   3   4   4      672.00      640.96     22.04 o 
   4   4   4      515.45      533.56     26.78 o 
   5   4   4      360.22      329.41     27.87 o 
   6   4   4      538.03      524.69     37.62 o 
   7   4   4       91.81       81.59     39.59 o 
   8   4   4      133.26      114.50     46.88 o 
   9   4   4       25.51        5.48     62.10 o 
   0   5   4     7514.07     7509.54     52.62 o 
   1   5   4     2666.06     2795.19     33.31 o 
   2   5   4     1502.03     1424.30     23.27 o 
   3   5   4      662.44      667.15     24.03 o 
   4   5   4      460.26      469.33     22.87 o 
   5   5   4      624.94      650.36     32.96 o 
   6   5   4       78.73      107.05     31.87 o 
   7   5   4       21.10       61.08     40.23 o 
   8   5   4       25.95       30.35     45.86 o 
   9   5   4       70.24      132.92     64.31 o 
   0   6   4     3247.28     3713.24     42.49 o 
   1   6   4     4785.51     4915.19     57.02 o 
   2   6   4      370.64      330.08     22.61 o 
   3   6   4     2544.28     2475.73     37.36 o 
   4   6   4       47.22       58.75     20.12 o 
   5   6   4      929.42      891.69     35.60 o 
   6   6   4       30.23       54.89     39.10 o 
   7   6   4       64.92      141.17     40.83 o 
   8   6   4       22.39       40.92     47.20 o 
   9   6   4       10.85       38.57     75.38 o 
   0   7   4       52.38       64.25     13.61 o 
   1   7   4      499.38      495.23     19.65 o 
   2   7   4      610.72      632.59     27.93 o 
   3   7   4      143.39      142.76     19.19 o 
   4   7   4       51.34       55.46     14.13 o 
   5   7   4      158.57      158.57     29.34 o 
   6   7   4       86.49       91.51     45.40 o 
   7   7   4       37.75       43.97     46.11 o 
   8   7   4      212.79      232.06     60.85 o 
   9   7   4       10.52       50.71     74.32 o 
   0   8   4       56.91       87.23     24.12 o 
   1   8   4      362.70      339.50     19.75 o 
   2   8   4      337.74      354.99     23.81 o 
   3   8   4      206.62      230.06     21.03 o 
   4   8   4      250.27      253.93     20.06 o 
   5   8   4      611.12      604.16     42.63 o 
   6   8   4      144.72      144.47     46.60 o 
   7   8   4      307.19      416.20     50.96 o 
   8   8   4      132.33      210.53     62.13 o 
   9   8   4      145.95      106.14     74.96 o 
   0   9   4     2146.16     2129.21     46.75 o 
   1   9   4     1974.30     2053.37     41.08 o 
   2   9   4     7166.80     7233.98    106.40 o 
   3   9   4     1069.41     1116.87     41.15 o 
   4   9   4      207.65      257.85     25.01 o 
   5   9   4      838.69      815.25     45.92 o 
   6   9   4      169.68      220.46     50.57 o 
   7   9   4      408.09      377.27     50.84 o 
   8   9   4       26.11       94.87     59.70 o 
   0  10   4      645.23      632.42     33.23 o 
   1  10   4      525.83      527.79     23.42 o 
   2  10   4     1240.91     1168.71     35.38 o 
   3  10   4      186.78      176.42     31.08 o 
   4  10   4       73.69       93.03     29.85 o 
   5  10   4        1.29       19.22     38.53 o 
   6  10   4      265.89      208.65     48.53 o 
   7  10   4      154.88      221.58     69.39 o 
   8  10   4       67.48       68.74     66.59 o 
   0  11   4       12.67        0.53     24.30 o 
   1  11   4      498.66      500.99     24.13 o 
   2  11   4      695.49      664.87     31.00 o 
   3  11   4     1663.14     1625.45     50.10 o 
   4  11   4      557.94      556.49     38.93 o 
   5  11   4      672.96      677.98     52.77 o 
   6  11   4      587.80      651.91     51.46 o 
   7  11   4       50.05       87.73     62.92 o 
   8  11   4       18.95       41.25     69.58 o 
   0  12   4      533.12      525.29     32.86 o 
   1  12   4      687.26      747.85     22.59 o 
   2  12   4      317.51      370.42     28.81 o 
   3  12   4      295.04      348.45     29.22 o 
   4  12   4      849.97      843.04     43.40 o 
   5  12   4      666.13      729.40     53.96 o 
   6  12   4      108.71      143.82     43.17 o 
   7  12   4      304.00      273.96     67.56 o 
   8  12   4       12.34       45.66     69.80 o 
   0  13   4      106.00      103.52     26.98 o 
   1  13   4       81.98       88.83     14.39 o 
   2  13   4       32.19       50.59     28.36 o 
   3  13   4       15.81       49.99     26.00 o 
   4  13   4      136.89      159.11     35.71 o 
   5  13   4      339.60      345.33     49.41 o 
   6  13   4       13.64       56.34     43.25 o 
   7  13   4      218.05      254.52     68.59 o 
   8  13   4        6.50       45.36     70.90 o 
   0  14   4     2422.36     2227.68     58.13 o 
   1  14   4      185.64      174.99     22.44 o 
   2  14   4       65.14       68.20     29.16 o 
   3  14   4       38.68       64.43     26.73 o 
   4  14   4       64.81       74.22     31.80 o 
   5  14   4      152.26      170.18     48.12 o 
   6  14   4        5.72       66.32     45.11 o 
   7  14   4      178.57      159.97     67.90 o 
   8  14   4      297.09      312.19     89.77 o 
   0  15   4      842.95      733.63     38.70 o 
   1  15   4      816.61      793.38     30.12 o 
   2  15   4      896.38      838.62     38.30 o 
   3  15   4      554.06      519.81     35.08 o 
   4  15   4      572.25      577.54     46.89 o 
   5  15   4       41.13       54.94     45.71 o 
   6  15   4       85.52       59.49     48.26 o 
   7  15   4       36.27       94.81     68.65 o 
   0  16   4      189.79      202.10     44.24 o 
   1  16   4      359.06      342.26     30.19 o 
   2  16   4      543.67      524.81     42.82 o 
   3  16   4       25.91       62.75     33.33 o 
   4  16   4      222.66      202.21     50.35 o 
   5  16   4       42.98       68.56     46.77 o 
   6  16   4       67.62      112.11     49.70 o 
   7  16   4       68.89       71.56     68.19 o 
   0  17   4       40.20       18.02     43.32 o 
   1  17   4      857.80      789.37     42.46 o 
   2  17   4       90.85       88.59     38.34 o 
   3  17   4      199.14      199.60     36.95 o 
   4  17   4       72.63       98.22     44.10 o 
   5  17   4      191.30      180.24     51.19 o 
   6  17   4      387.77      374.95     57.15 o 
   7  17   4       10.03       18.57     70.15 o 
   0  18   4     2766.77     2309.25     85.05 o 
   1  18   4      522.77      486.83     46.56 o 
   2  18   4      317.83      284.49     42.99 o 
   3  18   4      976.58      944.34     47.73 o 
   4  18   4       76.65      141.12     48.66 o 
   5  18   4      553.92      563.37     60.71 o 
   6  18   4       41.90       55.14     55.46 o 
   7  18   4       63.96       88.40     73.76 o 
   0  19   4      268.40      351.38     48.02 o 
   1  19   4      327.52      311.55     43.12 o 
   2  19   4      394.05      397.70     42.71 o 
   3  19   4      119.03      148.20     37.98 o 
   4  19   4       18.91       47.87     50.33 o 
   5  19   4       69.04      129.94     54.07 o 
   6  19   4       48.72      106.27     57.17 o 
   0  20   4       28.53       54.26     58.38 o 
   1  20   4      286.90      262.65     43.63 o 
   2  20   4       32.97       42.99     39.55 o 
   3  20   4       24.62       43.59     39.29 o 
   4  20   4      368.58      350.41     55.37 o 
   5  20   4      415.27      392.01     59.56 o 
   6  20   4        0.97       24.54     57.56 o 
   0  21   4      523.19      607.74     80.33 o 
   1  21   4      464.59      434.55     48.04 o 
   2  21   4      472.45      449.29     47.24 o 
   3  21   4      472.41      516.47     47.60 o 
   4  21   4      346.63      318.51     58.15 o 
   5  21   4       91.01       82.04     58.02 o 
   6  21   4       79.93      110.92     60.05 o 
   0  22   4        3.01       89.13     66.50 o 
   1  22   4       33.75      110.81     50.80 o 
   2  22   4        0.12       44.56     42.40 o 
   3  22   4       36.92       52.46     42.23 o 
   4  22   4        6.54       27.77     55.30 o 
   5  22   4       46.06       80.73     58.69 o 
   0  23   4       31.43      102.02     68.25 o 
   1  23   4       14.14       29.72     53.62 o 
   2  23   4      254.53      215.37     47.53 o 
   3  23   4       16.94        1.49     48.41 o 
   4  23   4       50.25      114.44     59.06 o 
   5  23   4      126.77      151.61     64.81 o 
   0  24   4      287.91      269.60     74.72 o 
   1  24   4       25.55       14.93     56.36 o 
   2  24   4      237.38      249.23     55.01 o 
   3  24   4      146.83      154.12     51.89 o 
   4  24   4      545.89      545.49     69.91 o 
   0  25   4       39.44      -20.37    100.95 o 
   1  25   4       10.87       41.71     58.81 o 
   2  25   4       69.22      122.97     54.70 o 
   3  25   4        7.15       21.91     59.02 o 
   4  25   4       34.89       48.88     64.15 o 
   0  26   4       66.14      139.76    105.08 o 
   1  26   4       51.98       32.31     59.14 o 
   2  26   4      170.90      124.18     57.67 o 
   3  26   4      235.51      241.70     72.38 o 
   0  27   4        2.00       50.68    103.29 o 
   1  27   4      633.43      696.29     84.48 o 
   2  27   4      219.11      219.09     61.98 o 
   1   0   5        9.51       33.93     18.15 o 
   2   0   5       37.01       23.42     19.14 o 
   3   0   5      920.34      968.31     52.15 o 
   4   0   5       16.10       36.36     21.44 o 
   5   0   5      466.47      432.32     42.93 o 
   6   0   5        4.09       61.24     43.70 o 
   7   0   5      332.19      362.96     54.29 o 
   8   0   5       46.18       72.71     69.35 o 
   9   0   5       77.50       59.48    101.08 o 
   0   1   5      458.29      500.90     17.21 o 
   1   1   5     1597.98     1570.96     21.29 o 
   2   1   5     3661.10     3609.52     29.29 o 
   3   1   5     2644.86     2676.37     33.27 o 
   4   1   5     3283.04     3141.17     50.34 o 
   5   1   5      545.12      548.24     32.41 o 
   6   1   5      300.61      284.38     33.38 o 
   7   1   5      224.09      200.24     36.76 o 
   8   1   5      138.63      125.74     45.09 o 
   9   1   5       23.33      -49.94     72.10 o 
   0   2   5     1371.67     1553.92     39.31 o 
   1   2   5      750.07      756.00     16.50 o 
   2   2   5    10717.33    10540.35     50.87 o 
   3   2   5       70.67       49.35     18.58 o 
   4   2   5     1891.37     1926.57     41.65 o 
   5   2   5      993.18      935.94     31.92 o 
   6   2   5     1608.95     1433.54     46.56 o 
   7   2   5       47.78       55.07     35.43 o 
   8   2   5       97.97      129.79     45.40 o 
   9   2   5       25.18       51.85     71.09 o 
   0   3   5        2.61       17.78     24.90 o 
   1   3   5       11.95       28.93     17.81 o 
   2   3   5      785.00      788.04     20.25 o 
   3   3   5      156.93      186.05     17.83 o 
   4   3   5      446.12      453.87     25.39 o 
   5   3   5      719.43      736.18     31.73 o 
   6   3   5       27.46       26.61     29.79 o 
   7   3   5       53.16       80.67     38.59 o 
   8   3   5        4.37       18.03     45.69 o 
   9   3   5       26.85        3.19     68.66 o 
   0   4   5     1261.18     1319.76     41.81 o 
   1   4   5     2452.48     2363.82     30.77 o 
   2   4   5       14.77       31.11     13.10 o 
   3   4   5      602.56      624.33     23.41 o 
   4   4   5      284.26      283.06     24.97 o 
   5   4   5      956.84      962.88     34.77 o 
   6   4   5      398.34      416.27     36.07 o 
   7   4   5      431.19      407.68     43.85 o 
   8   4   5       53.24       63.12     45.87 o 
   9   4   5       40.87       60.63     64.59 o 
   0   5   5     7110.70     7221.82     64.76 o 
   1   5   5     8878.45     9409.94     99.59 o 
   2   5   5     2356.65     2299.65     36.69 o 
   3   5   5      632.50      716.14     24.69 o 
   4   5   5     2671.96     2680.87     51.46 o 
   5   5   5      791.10      792.29     34.60 o 
   6   5   5      320.31      341.07     42.96 o 
   7   5   5       40.34      105.88     40.77 o 
   8   5   5      155.91      198.14     47.90 o 
   9   5   5        7.40        7.38     74.10 o 
   0   6   5     1485.76     1470.26     30.38 o 
   1   6   5      430.41      448.63     21.38 o 
   2   6   5      711.34      717.96     26.90 o 
   3   6   5      120.11      125.01     18.63 o 
   4   6   5      167.65      174.57     21.82 o 
   5   6   5       78.88       62.97     27.25 o 
   6   6   5        2.15       10.79     38.18 o 
   7   6   5       48.80       55.89     40.28 o 
   8   6   5       90.12      104.96     52.97 o 
   9   6   5       75.99       93.40     77.84 o 
   0   7   5     1752.67     1652.12     45.93 o 
   1   7   5     2302.75     2295.33     26.68 o 
   2   7   5       30.43       39.99     20.39 o 
   3   7   5      630.08      640.14     23.17 o 
   4   7   5       29.52       50.98     20.04 o 
   5   7   5      642.59      640.31     42.26 o 
   6   7   5       25.01       42.31     42.91 o 
   7   7   5      141.54      157.15     45.93 o 
   8   7   5      238.67      276.76     54.36 o 
   9   7   5      111.25      102.42     77.79 o 
   0   8   5     5263.11     5699.92     77.57 o 
   1   8   5     1493.73     1441.46     28.54 o 
   2   8   5     1857.78     2038.50     38.63 o 
   3   8   5      238.35      239.03     18.81 o 
   4   8   5      482.04      522.34     26.41 o 
   5   8   5      228.02      221.49     36.40 o 
   6   8   5      226.20      240.37     47.21 o 
   7   8   5      256.55      306.43     49.82 o 
   8   8   5      181.60      204.77     63.18 o 
   0   9   5      433.57      443.15     21.87 o 
   1   9   5      721.13      683.61     21.17 o 
   2   9   5      724.82      736.03     30.56 o 
   3   9   5      289.14      282.56     24.26 o 
   4   9   5       38.08       69.86     28.08 o 
   5   9   5      378.55      438.58     41.96 o 
   6   9   5       21.68      -15.15     45.49 o 
   7   9   5        0.44       90.92     46.98 o 
   8   9   5       57.93       57.85     70.06 o 
   0  10   5       10.91       86.21     26.80 o 
   1  10   5      553.29      576.18     20.69 o 
   2  10   5     4188.16     3938.55     59.64 o 
   3  10   5      800.64      798.69     39.67 o 
   4  10   5      348.61      363.95     34.64 o 
   5  10   5     1379.40     1318.32     59.36 o 
   6  10   5       63.80       34.32     54.32 o 
   7  10   5       49.17      105.63     59.90 o 
   8  10   5      114.79      137.87     79.84 o 
   0  11   5      112.29      100.11     27.56 o 
   1  11   5     4020.92     4077.70     41.94 o 
   2  11   5      771.18      757.44     36.07 o 
   3  11   5     2001.35     2120.33     59.54 o 
   4  11   5      757.83      777.16     43.17 o 
   5  11   5      390.76      418.29     46.89 o 
   6  11   5       66.23      108.50     55.59 o 
   7  11   5      122.55       54.90     65.97 o 
   8  11   5       31.01       90.41     81.09 o 
   0  12   5       20.08       31.33     27.39 o 
   1  12   5      201.28      199.48     16.23 o 
   2  12   5      159.25      154.18     26.41 o 
   3  12   5      427.48      430.48     32.89 o 
   4  12   5       19.91       22.20     32.52 o 
   5  12   5      443.83      488.76     49.32 o 
   6  12   5        0.31       -6.33     47.41 o 
   7  12   5      328.96      392.88     68.95 o 
   8  12   5       55.66      125.40     84.93 o 
   0  13   5      540.33      523.26     35.41 o 
   1  13   5      368.07      356.83     24.65 o 
   2  13   5       31.50       47.11     24.85 o 
   3  13   5      357.92      325.21     32.66 o 
   4  13   5      353.95      372.42     35.89 o 
   5  13   5        4.94       20.15     43.25 o 
   6  13   5       59.90       64.68     45.53 o 
   7  13   5       45.50       36.35     67.09 o 
   8  13   5      463.48      532.00     97.68 o 
   0  14   5     3528.08     3191.04     66.22 o 
   1  14   5      428.05      400.19     25.78 o 
   2  14   5      150.87      156.36     27.16 o 
   3  14   5      253.11      231.63     30.52 o 
   4  14   5      462.57      473.66     38.69 o 
   5  14   5       59.62       64.37     45.41 o 
   6  14   5       31.49       26.95     46.83 o 
   7  14   5      138.71      167.93     68.03 o 
   8  14   5       46.58       72.16     88.49 o 
   0  15   5      429.64      376.07     36.19 o 
   1  15   5       90.37      116.25     22.62 o 
   2  15   5      204.97      196.48     33.42 o 
   3  15   5       16.45       40.04     28.71 o 
   4  15   5      538.11      546.38     42.08 o 
   5  15   5       46.81       15.41     41.80 o 
   6  15   5      312.01      319.71     51.77 o 
   7  15   5       52.72       68.40     70.20 o 
   0  16   5      691.37      661.09     41.49 o 
   1  16   5      122.84      171.26     28.30 o 
   2  16   5      991.10     1025.91     56.15 o 
   3  16   5      292.28      326.68     38.01 o 
   4  16   5      376.11      426.61     54.58 o 
   5  16   5      177.20      196.70     52.54 o 
   6  16   5       48.03       38.57     49.59 o 
   7  16   5      239.28      195.87     74.06 o 
   0  17   5       76.73       70.42     45.09 o 
   1  17   5     2402.37     2256.82     87.96 o 
   2  17   5      834.30      714.42     51.57 o 
   3  17   5      201.13      249.67     39.16 o 
   4  17   5      500.64      518.88     57.13 o 
   5  17   5       60.34       27.09     48.49 o 
   6  17   5      450.20      516.70     57.56 o 
   7  17   5       14.97       75.40     72.87 o 
   0  18   5       69.55      160.55     48.76 o 
   1  18   5      190.42      170.20     45.83 o 
   2  18   5      315.72      293.70     42.66 o 
   3  18   5       88.19      124.46     38.73 o 
   4  18   5      222.24      301.43     57.31 o 
   5  18   5       33.10       33.55     51.85 o 
   6  18   5      176.95      199.46     55.16 o 
   7  18   5       11.01       69.26     72.17 o 
   0  19   5      552.24      437.85     81.46 o 
   1  19   5       77.59      118.34     42.47 o 
   2  19   5      820.44      756.17     57.98 o 
   3  19   5      132.04      130.35     40.24 o 
   4  19   5      194.35      204.19     53.23 o 
   5  19   5       59.53      118.16     55.41 o 
   6  19   5      546.24      620.79     64.43 o 
   0  20   5       14.73       60.92     58.76 o 
   1  20   5       59.50       66.23     44.32 o 
   2  20   5       70.31       87.52     43.33 o 
   3  20   5      241.25      239.05     41.30 o 
   4  20   5      170.66      188.83     52.88 o 
   5  20   5      140.29      189.49     55.89 o 
   6  20   5       86.13      113.12     57.92 o 
   0  21   5        0.77       58.30     59.61 o 
   1  21   5       84.41      111.22     43.69 o 
   2  21   5      187.44      190.79     42.25 o 
   3  21   5       87.76       91.46     42.04 o 
   4  21   5      152.08      127.81     53.74 o 
   5  21   5       13.85      -10.97     57.68 o 
   6  21   5       28.49       41.71     59.68 o 
   0  22   5      357.97      410.63     75.05 o 
   1  22   5      226.37      252.02     54.35 o 
   2  22   5      195.45      240.73     45.92 o 
   3  22   5      410.51      481.06     49.11 o 
   4  22   5       93.07       61.10     56.35 o 
   5  22   5        9.10       15.29     58.43 o 
   0  23   5       19.44       66.59     67.28 o 
   1  23   5       95.47      127.94     55.31 o 
   2  23   5        0.80        2.07     46.61 o 
   3  23   5        2.78       42.99     49.04 o 
   4  23   5       85.15      141.24     59.31 o 
   5  23   5       84.14       83.18     62.33 o 
   0  24   5       43.02      124.09     72.36 o 
   1  24   5       34.19       90.16     60.01 o 
   2  24   5       41.46       42.07     54.72 o 
   3  24   5       38.69       51.09     51.09 o 
   4  24   5       18.86       63.58     61.11 o 
   0  25   5       77.83       95.70     96.41 o 
   1  25   5       97.87      101.01     62.52 o 
   2  25   5       80.66      105.26     57.29 o 
   3  25   5      192.88      210.36     68.64 o 
   4  25   5      180.31      264.66     64.53 o 
   0  26   5      129.31      110.33    101.14 o 
   1  26   5       44.30       75.75     64.89 o 
   2  26   5        8.05      116.25     65.96 o 
   3  26   5      128.50      133.27     70.00 o 
   0  27   5       39.14       97.30    102.50 o 
   1  27   5       30.27       44.93     67.43 o 
   2  27   5       68.58       25.00     59.03 o 
   1   0   6      150.93      127.64     20.28 o 
   2   0   6     1310.61     1242.13     29.56 o 
   3   0   6     5896.25     5772.92     66.82 o 
   4   0   6      657.74      658.63     32.93 o 
   5   0   6      478.35      468.43     43.83 o 
   6   0   6       36.42       19.81     41.62 o 
   7   0   6       37.02       34.80     49.26 o 
   8   0   6        3.30       65.13     67.87 o 
   9   0   6        0.00        2.56    100.29 o 
   0   1   6     1137.98     1118.37     22.98 o 
   1   1   6      857.01      800.99     18.95 o 
   2   1   6      259.19      287.72     14.75 o 
   3   1   6      855.70      840.99     22.99 o 
   4   1   6      462.11      423.03     20.43 o 
   5   1   6       41.49       30.74     27.21 o 
   6   1   6      325.02      341.47     33.59 o 
   7   1   6        8.32       27.45     34.83 o 
   8   1   6      590.93      474.96     56.84 o 
   9   1   6       19.38       26.74     74.06 o 
   0   2   6     3972.88     4118.78     47.52 o 
   1   2   6     1377.89     1379.38     20.71 o 
   2   2   6     4190.95     4194.96     36.89 o 
   3   2   6      316.88      329.40     20.78 o 
   4   2   6      632.24      666.58     26.88 o 
   5   2   6      124.44      105.93     22.95 o 
   6   2   6       34.04       23.70     29.99 o 
   7   2   6        9.49       26.40     37.60 o 
   8   2   6       38.34       26.82     49.85 o 
   9   2   6       73.95      147.11     74.60 o 
   0   3   6     2114.89     2162.46     41.27 o 
   1   3   6     7571.36     7547.40     74.58 o 
   2   3   6     1285.93     1276.01     24.86 o 
   3   3   6     1165.82     1246.78     25.97 o 
   4   3   6      327.69      345.66     24.14 o 
   5   3   6      252.57      282.06     26.33 o 
   6   3   6     2118.40     1940.69     52.11 o 
   7   3   6      327.90      309.41     42.25 o 
   8   3   6      173.00      144.62     50.25 o 
   9   3   6       17.46       38.12     68.96 o 
   0   4   6     2473.32     2371.01     50.34 o 
   1   4   6      781.81      743.75     22.88 o 
   2   4   6      620.36      621.06     17.45 o 
   3   4   6      185.40      195.41     17.79 o 
   4   4   6      626.15      629.13     27.46 o 
   5   4   6      597.92      609.09     31.04 o 
   6   4   6      609.42      680.56     46.18 o 
   7   4   6       30.54       37.65     39.84 o 
   8   4   6       55.83       92.70     50.96 o 
   9   4   6        6.52       20.74     73.27 o 
   1   5   6      144.18      163.94     18.36 o 
   2   5   6      645.65      687.20     22.71 o 
   3   5   6     1088.47     1082.98     26.28 o 
   4   5   6      725.69      742.12     27.98 o 
   5   5   6      346.05      358.42     28.96 o 
   6   5   6      187.55      169.93     39.03 o 
   7   5   6       50.11      106.59     39.48 o 
   8   5   6       29.83       28.02     52.39 o 
   9   5   6       77.47       74.04     64.75 o 
   0   6   6      631.11      550.26     25.14 o 
   1   6   6     1659.93     1654.80     28.58 o 
   2   6   6      575.08      664.38     25.44 o 
   3   6   6     1737.74     1719.71     29.50 o 
   4   6   6      889.26      850.06     29.28 o 
   5   6   6     1123.13     1169.99     47.61 o 
   6   6   6       47.24       22.15     43.26 o 
   7   6   6      176.42      149.87     46.96 o 
   8   6   6      195.55      195.86     60.09 o 
   9   6   6      118.70      238.37     77.97 o 
   0   7   6     3328.03     3257.61     44.55 o 
   1   7   6      231.05      266.30     18.74 o 
   2   7   6      271.94      287.78     23.75 o 
   3   7   6       58.47       66.85     12.29 o 
   4   7   6      343.48      341.71     23.84 o 
   5   7   6       39.94       53.71     33.70 o 
   6   7   6       32.64       47.23     43.66 o 
   7   7   6       40.14       69.99     44.71 o 
   8   7   6       40.72       83.20     59.45 o 
   9   7   6       42.59       86.49     76.72 o 
   0   8   6     1816.89     2014.41     36.48 o 
   1   8   6      788.46      737.88     20.47 o 
   2   8   6      372.57      350.90     27.47 o 
   3   8   6      128.08      155.66     26.52 o 
   4   8   6      326.67      364.45     30.51 o 
   5   8   6      348.56      284.30     37.14 o 
   6   8   6      149.09      189.04     46.89 o 
   7   8   6      244.42      277.09     49.59 o 
   8   8   6      297.01      302.54     65.23 o 
   0   9   6     2030.19     2213.23     36.47 o 
   1   9   6     1821.59     1860.84     31.50 o 
   2   9   6     3743.25     3825.08     55.76 o 
   3   9   6       47.12       57.25     24.23 o 
   4   9   6      168.91      193.45     31.04 o 
   5   9   6       49.76       50.80     36.67 o 
   6   9   6      261.04      220.18     49.38 o 
   7   9   6      152.74      165.27     54.39 o 
   8   9   6       41.16       73.17     70.51 o 
   0  10   6     1977.47     1995.80     42.85 o 
   1  10   6     1166.81     1173.28     25.83 o 
   2  10   6      464.08      504.76     30.59 o 
   3  10   6      811.62      854.53     36.89 o 
   4  10   6       55.21       97.28     30.94 o 
   5  10   6      150.04      208.57     41.98 o 
   6  10   6        7.10       25.48     52.13 o 
   7  10   6      182.49      201.12     64.22 o 
   8  10   6       29.69       54.03     82.57 o 
   0  11   6       16.24       19.36     26.54 o 
   1  11   6     1122.14     1145.80     33.05 o 
   2  11   6       77.82       79.96     25.80 o 
   3  11   6     2437.08     2566.66     86.06 o 
   4  11   6       71.15       66.82     32.48 o 
   5  11   6       28.93       45.30     41.29 o 
   6  11   6        1.18       34.47     55.32 o 
   7  11   6       29.41       75.68     63.57 o 
   8  11   6       14.41       96.00     83.10 o 
   0  12   6      225.51      271.15     30.81 o 
   1  12   6       12.11       36.02     14.87 o 
   2  12   6      868.90      722.00     37.99 o 
   3  12   6     1207.47     1186.38     43.36 o 
   4  12   6      912.72      904.23     42.72 o 
   5  12   6      391.88      363.69     49.72 o 
   6  12   6      211.99      233.46     50.59 o 
   7  12   6      238.75      216.66     66.13 o 
   8  12   6      170.48      305.84     92.93 o 
   0  13   6       63.95       66.95     28.44 o 
   1  13   6      792.02      765.84     29.42 o 
   2  13   6      158.00      175.39     29.07 o 
   3  13   6      561.06      609.72     38.96 o 
   4  13   6      118.77       97.48     32.39 o 
   5  13   6      126.04      154.81     46.51 o 
   6  13   6      229.79      285.28     53.52 o 
   7  13   6      143.60      174.95     68.08 o 
   8  13   6       47.59       95.65     85.47 o 
   0  14   6      512.65      536.56     38.90 o 
   1  14   6      328.19      317.26     25.32 o 
   2  14   6      686.00      663.20     35.32 o 
   3  14   6      482.00      495.18     36.94 o 
   4  14   6      121.48      135.44     35.25 o 
   5  14   6      922.01      926.45     55.06 o 
   6  14   6      106.86       72.59     50.84 o 
   7  14   6       65.13       85.15     81.46 o 
   8  14   6      110.86      102.42     90.96 o 
   0  15   6     1049.98     1019.51     45.91 o 
   1  15   6     3291.31     3058.17     51.01 o 
   2  15   6     5373.95     4928.48     72.28 o 
   3  15   6      731.24      774.13     42.29 o 
   4  15   6     1903.76     1905.85     58.69 o 
   5  15   6       71.89      139.77     42.87 o 
   6  15   6     1191.16     1228.79     60.05 o 
   7  15   6      324.70      397.72     92.72 o 
   0  16   6      465.50      438.33     38.50 o 
   1  16   6       94.30       96.32     27.26 o 
   2  16   6     2878.65     2640.63     57.00 o 
   3  16   6       38.82       41.96     30.97 o 
   4  16   6     1565.95     1524.62     73.80 o 
   5  16   6       21.42       57.71     50.82 o 
   6  16   6      858.44      818.44     61.40 o 
   7  16   6      107.03      125.32     81.86 o 
   0  17   6      302.92      271.14     48.85 o 
   1  17   6      719.26      619.85     53.69 o 
   2  17   6      151.40      164.02     44.13 o 
   3  17   6      275.47      271.01     39.74 o 
   4  17   6       85.46      114.58     51.65 o 
   5  17   6       56.74       32.57     55.15 o 
   6  17   6      136.02      156.34     53.88 o 
   7  17   6      181.96      204.46     92.01 o 
   0  18   6     5273.06     4858.05    114.48 o 
   1  18   6       83.08       94.49     44.57 o 
   2  18   6     1325.94     1239.47     63.52 o 
   3  18   6      354.62      355.45     41.49 o 
   4  18   6      789.33      784.59     65.21 o 
   5  18   6      236.45      287.39     56.55 o 
   6  18   6        2.43       52.86     60.82 o 
   7  18   6      131.87      136.24     95.95 o 
   0  19   6        0.01       54.97     73.28 o 
   1  19   6       50.30       22.11     45.97 o 
   2  19   6      109.38      125.60     42.44 o 
   3  19   6      152.88      188.83     42.91 o 
   4  19   6       61.87       37.61     53.35 o 
   5  19   6       17.13        8.07     54.98 o 
   6  19   6        9.32       44.47     56.97 o 
   0  20   6      211.79      183.22     75.65 o 
   1  20   6      257.46      305.50     48.33 o 
   2  20   6       13.92       41.45     43.23 o 
   3  20   6      113.31      118.86     42.50 o 
   4  20   6       73.54      112.72     50.17 o 
   5  20   6       69.26       76.45     57.37 o 
   6  20   6       31.98       75.44     58.92 o 
   0  21   6        0.36       50.48     63.82 o 
   1  21   6      252.62      246.03     58.98 o 
   2  21   6      212.91      230.35     48.43 o 
   3  21   6      590.43      725.10     50.57 o 
   4  21   6      124.34      220.03     54.63 o 
   5  21   6      117.49      141.02     60.54 o 
   6  21   6       36.59      121.51     60.56 o 
   0  22   6        0.48       64.48     63.95 o 
   1  22   6      172.77      204.33     53.79 o 
   2  22   6       51.02       43.94     44.20 o 
   3  22   6       95.77      115.86     47.14 o 
   4  22   6       64.96       65.20     56.67 o 
   5  22   6       54.77       79.40     59.62 o 
   0  23   6        3.85       88.92     70.71 o 
   1  23   6      125.73      165.05     55.56 o 
   2  23   6      537.11      629.79     60.50 o 
   3  23   6      492.92      507.44     55.49 o 
   4  23   6      117.01      146.05     59.64 o 
   5  23   6      316.80      360.29     67.10 o 
   0  24   6       71.15       75.91     95.78 o 
   1  24   6       96.70       58.38     58.29 o 
   2  24   6      117.75      103.47     56.08 o 
   3  24   6       93.32       92.83     51.56 o 
   4  24   6       91.15       92.80     59.23 o 
   0  25   6       28.37      160.07    101.53 o 
   1  25   6       39.62       75.47     61.07 o 
   2  25   6        0.59        8.34     56.51 o 
   3  25   6       19.64       43.76     67.76 o 
   0  26   6        0.10        6.34    102.62 o 
   1  26   6      520.67      641.10     88.78 o 
   2  26   6       76.65      115.21     60.66 o 
   3  26   6      624.77      755.01     81.71 o 
   0  27   6        2.03       63.64    102.95 o 
   1  27   6      636.02      614.21     88.72 o 
   1   0   7       38.56       26.08     20.50 o 
   2   0   7      873.33      798.40     25.62 o 
   3   0   7       11.36       21.03     20.33 o 
   4   0   7       55.00       53.75     24.76 o 
   5   0   7      200.63      193.14     38.59 o 
   6   0   7       38.89       54.36     41.94 o 
   7   0   7      116.39      124.90     51.79 o 
   8   0   7      209.95      265.06     96.49 o 
   9   0   7       23.84       66.63    101.17 o 
   0   1   7     4842.52     4943.86     42.03 o 
   1   1   7     2656.51     2729.28     31.43 o 
   2   1   7     2332.26     2234.59     29.07 o 
   3   1   7     1560.29     1576.91     26.43 o 
   4   1   7      813.94      784.78     24.88 o 
   5   1   7       73.24       76.83     27.20 o 
   6   1   7      258.89      255.49     32.76 o 
   7   1   7       97.95       75.35     37.42 o 
   8   1   7       12.88      -12.94     65.19 o 
   9   1   7       88.36       79.21     73.94 o 
   0   2   7    16356.46    16448.37    130.07 o 
   1   2   7       48.12       81.91     17.84 o 
   2   2   7     4329.91     4435.50     36.32 o 
   3   2   7     2162.75     2083.07     31.54 o 
   4   2   7      291.52      323.69     23.55 o 
   5   2   7      114.16      106.84     23.79 o 
   6   2   7      861.33      841.01     40.12 o 
   7   2   7      485.96      464.21     44.07 o 
   8   2   7      312.96      340.84     61.45 o 
   9   2   7      200.58      216.75     79.53 o 
   0   3   7      486.89      461.79     29.78 o 
   1   3   7      655.94      617.96     22.42 o 
   2   3   7      250.14      245.51     16.06 o 
   3   3   7      232.51      257.34     19.94 o 
   4   3   7      264.44      270.00     22.54 o 
   5   3   7      195.25      190.21     25.41 o 
   6   3   7      208.82      223.73     32.10 o 
   7   3   7       62.22       48.56     39.10 o 
   8   3   7      123.69      106.52     56.47 o 
   9   3   7       27.48      -23.93     73.02 o 
   0   4   7     2518.92     2492.43     47.89 o 
   1   4   7     1601.90     1554.41     28.94 o 
   2   4   7      616.15      658.25     18.35 o 
   3   4   7      318.08      311.82     19.67 o 
   4   4   7     1700.42     1757.60     40.41 o 
   5   4   7      513.97      458.41     28.98 o 
   6   4   7      141.02      137.47     37.44 o 
   7   4   7       79.83       61.25     38.39 o 
   8   4   7      163.73      159.99     59.25 o 
   9   4   7       55.61       94.42     75.51 o 
   0   5   7     3926.10     3971.46     67.29 o 
   1   5   7    17125.07    18239.75    106.37 o 
   2   5   7     2016.05     2060.82     32.38 o 
   3   5   7     3218.15     3311.03     45.49 o 
   4   5   7      375.09      455.83     25.29 o 
   5   5   7      429.13      431.39     31.13 o 
   6   5   7      617.71      661.81     45.90 o 
   7   5   7      722.41      700.32     49.08 o 
   8   5   7      154.51      185.53     60.56 o 
   9   5   7      165.83      152.92     67.77 o 
   0   6   7     1469.32     1603.12     35.73 o 
   1   6   7     2105.14     2162.16     32.64 o 
   2   6   7       88.39       89.38     18.75 o 
   3   6   7     1479.52     1383.80     41.22 o 
   4   6   7       82.37      134.94     21.33 o 
   5   6   7      766.09      741.63     43.22 o 
   6   6   7      294.55      256.45     44.42 o 
   7   6   7       63.10      102.29     44.94 o 
   8   6   7      197.97      191.47     60.94 o 
   9   6   7       23.60      118.98     68.28 o 
   0   7   7     1904.22     2037.72     38.79 o 
   1   7   7     3159.88     3108.98     43.09 o 
   2   7   7      302.26      354.75     24.56 o 
   3   7   7       88.48      115.90     23.47 o 
   4   7   7      218.01      221.66     27.40 o 
   5   7   7      647.08      623.86     42.31 o 
   6   7   7       17.21       27.09     43.94 o 
   7   7   7      473.88      540.70     52.40 o 
   8   7   7      169.63      179.13     61.91 o 
   0   8   7      181.70      139.92     21.65 o 
   1   8   7      704.86      659.36     17.80 o 
   2   8   7     1396.25     1555.43     39.96 o 
   3   8   7       66.86       94.62     23.50 o 
   4   8   7      228.05      267.18     29.11 o 
   5   8   7       93.86      125.83     35.58 o 
   6   8   7      389.72      398.06     50.51 o 
   7   8   7      148.48      154.09     63.81 o 
   8   8   7       62.24       27.26     61.06 o 
   0   9   7     1032.99     1049.44     31.04 o 
   1   9   7      150.91      149.40     14.05 o 
   2   9   7      674.50      702.40     32.38 o 
   3   9   7       70.25       89.82     24.91 o 
   4   9   7       27.04       54.24     28.05 o 
   5   9   7       64.96       73.12     35.32 o 
   6   9   7       39.27       51.91     45.49 o 
   7   9   7        6.66       46.74     62.39 o 
   8   9   7      115.27      111.87     73.48 o 
   0  10   7     2033.15     1999.97     38.38 o 
   1  10   7        8.15       16.79     14.90 o 
   2  10   7     1591.56     1576.57     42.16 o 
   3  10   7      436.00      470.90     30.02 o 
   4  10   7      322.02      317.99     34.50 o 
   5  10   7      172.23      184.03     42.28 o 
   6  10   7      385.61      381.09     54.85 o 
   7  10   7        2.28       85.85     65.02 o 
   8  10   7       38.50      119.75     86.21 o 
   0  11   7       59.71       89.67     15.70 o 
   1  11   7      302.06      308.57     19.30 o 
   2  11   7      215.17      242.03     29.35 o 
   3  11   7     1055.81     1077.70     38.71 o 
   4  11   7      501.83      526.26     36.94 o 
   5  11   7      106.01      108.21     40.90 o 
   6  11   7      125.36      129.77     54.42 o 
   7  11   7       24.57       12.94     80.66 o 
   8  11   7       77.93      173.46     88.90 o 
   0  12   7       14.82       11.26     27.73 o 
   1  12   7      552.63      512.80     21.36 o 
   2  12   7      356.60      366.40     31.37 o 
   3  12   7       97.00      112.64     28.03 o 
   4  12   7      280.70      288.32     36.06 o 
   5  12   7      400.52      414.85     51.01 o 
   6  12   7      103.55      144.78     59.12 o 
   7  12   7      159.99      291.47     84.42 o 
   8  12   7      118.33       72.44     86.22 o 
   0  13   7     1763.25     1717.22     53.11 o 
   1  13   7     1618.08     1542.83     37.11 o 
   2  13   7      605.05      597.01     29.91 o 
   3  13   7     3005.76     3092.39     63.07 o 
   4  13   7      421.64      402.06     38.03 o 
   5  13   7     2125.48     2161.33     70.41 o 
   6  13   7       38.24       65.12     49.67 o 
   7  13   7      843.97      848.31    102.97 o 
   8  13   7       63.29       48.66     88.71 o 
   0  14   7     2030.02     1874.49     55.90 o 
   1  14   7      268.31      249.45     25.29 o 
   2  14   7      169.62      142.48     29.08 o 
   3  14   7      223.98      251.44     35.76 o 
   4  14   7      432.38      477.86     40.54 o 
   5  14   7      186.73      191.22     43.32 o 
   6  14   7      224.89      251.04     47.53 o 
   7  14   7      357.22      460.93     89.78 o 
   0  15   7      261.08      294.81     36.69 o 
   1  15   7       37.66       55.17     27.85 o 
   2  15   7       78.09       91.39     30.56 o 
   3  15   7      269.75      258.60     36.28 o 
   4  15   7      148.72      139.38     37.05 o 
   5  15   7       18.11       60.33     42.94 o 
   6  15   7      197.57      195.03     51.17 o 
   7  15   7       47.70       93.08     68.40 o 
   0  16   7      364.47      364.69     53.16 o 
   1  16   7      918.10      883.20     39.83 o 
   2  16   7      255.70      225.01     32.41 o 
   3  16   7      121.78      127.90     34.70 o 
   4  16   7      556.42      530.63     44.41 o 
   5  16   7      338.08      418.85     59.11 o 
   6  16   7      601.88      648.43     66.69 o 
   7  16   7       42.86       54.52     89.50 o 
   0  17   7     2106.86     2059.31     78.42 o 
   1  17   7     1810.66     1689.26     70.37 o 
   2  17   7      966.97      851.40     47.71 o 
   3  17   7      604.63      631.09     50.76 o 
   4  17   7      605.79      591.21     60.32 o 
   5  17   7      190.44      207.37     56.83 o 
   6  17   7      392.89      434.29     58.75 o 
   7  17   7        5.80       50.18     83.18 o 
   0  18   7      109.11      189.63     70.59 o 
   1  18   7      315.10      332.16     50.87 o 
   2  18   7       19.30       56.60     45.18 o 
   3  18   7       71.28      110.01     38.83 o 
   4  18   7      222.56      188.72     53.93 o 
   5  18   7      178.36      185.21     58.15 o 
   6  18   7      207.23      179.60     61.87 o 
   0  19   7     1147.04     1042.73     96.80 o 
   1  19   7      529.58      486.35     55.46 o 
   2  19   7      919.48      918.01     61.16 o 
   3  19   7       13.79       39.86     39.96 o 
   4  19   7      523.88      597.93     65.40 o 
   5  19   7      230.81      265.70     61.73 o 
   6  19   7      676.87      772.93     77.00 o 
   0  20   7       36.93      155.16     80.01 o 
   1  20   7        1.26        4.69     57.84 o 
   2  20   7      111.45      135.42     44.48 o 
   3  20   7       23.21       30.19     42.91 o 
   4  20   7       36.43       50.10     56.59 o 
   5  20   7       16.21       62.87     55.23 o 
   6  20   7      121.95      126.75     66.62 o 
   0  21   7       22.32       47.06     81.95 o 
   1  21   7        7.69       29.52     67.56 o 
   2  21   7      142.43      171.66     46.98 o 
   3  21   7        4.21       56.19     45.27 o 
   4  21   7       30.40       80.18     53.60 o 
   5  21   7       12.56       37.04     57.58 o 
   0  22   7      222.58      265.56     86.80 o 
   1  22   7      208.43      310.64     63.68 o 
   2  22   7      873.68      989.27     71.25 o 
   3  22   7      588.27      591.10     57.15 o 
   4  22   7       33.10       25.97     58.90 o 
   5  22   7       51.94       80.66     60.93 o 
   0  23   7        0.57       48.01     90.32 o 
   1  23   7      956.68     1062.75     73.55 o 
   2  23   7      113.18      161.61     55.92 o 
   3  23   7      670.39      660.53     59.80 o 
   4  23   7      425.39      440.57     65.96 o 
   0  24   7      108.90      297.29     98.37 o 
   1  24   7      465.14      513.73     66.54 o 
   2  24   7      194.24      219.16     57.64 o 
   3  24   7      389.36      461.32     63.68 o 
   4  24   7      144.05      136.80     60.32 o 
   0  25   7      169.11      235.15     95.73 o 
   1  25   7      381.42      412.01     78.94 o 
   2  25   7      591.56      730.20     67.31 o 
   3  25   7      844.66      826.49     82.30 o 
   0  26   7      136.06      196.86    105.57 o 
   1  26   7       40.22       76.39     63.82 o 
   2  26   7      158.81      188.23     59.70 o 
   0  27   7      239.72      151.92    108.90 o 
   1  27   7      245.51      295.21     63.74 o 
   0   0   8     1460.90     1528.07     40.19 o 
   1   0   8     1983.32     1869.65     40.87 o 
   2   0   8     4494.46     4534.63     77.40 o 
   3   0   8     1840.43     1718.03     38.88 o 
   4   0   8      507.57      463.40     31.67 o 
   5   0   8       25.13       30.20     37.10 o 
   6   0   8        4.95       32.29     40.81 o 
   7   0   8      248.82      314.44     67.14 o 
   8   0   8       13.01       21.52    114.72 o 
   9   0   8      259.65      297.25    108.92 o 
   0   1   8     3112.68     3071.99     36.81 o 
   1   1   8      850.39      818.89     22.53 o 
   2   1   8     1958.94     1817.16     24.13 o 
   3   1   8     1082.51      980.13     23.05 o 
   4   1   8     1289.28     1236.20     29.45 o 
   5   1   8      281.28      291.26     29.52 o 
   6   1   8      222.87      219.15     32.07 o 
   7   1   8       36.22       65.93     48.65 o 
   8   1   8      171.47       84.36     68.25 o 
   9   1   8      173.92      166.32     77.06 o 
   0   2   8      168.01      150.06     20.45 o 
   1   2   8      911.41      927.40     23.91 o 
   2   2   8     1094.09     1091.79     21.13 o 
   3   2   8      366.69      389.98     20.52 o 
   4   2   8      564.51      551.00     27.13 o 
   5   2   8       53.92       52.94     22.57 o 
   6   2   8      140.06      153.29     31.14 o 
   7   2   8        3.33       28.36     41.95 o 
   8   2   8      135.11      129.77     69.71 o 
   9   2   8       83.49       41.31     78.10 o 
   0   3   8    15340.27    15875.09    179.42 o 
   1   3   8     8321.25     8486.04     70.90 o 
   2   3   8     1277.71     1379.34     26.01 o 
   3   3   8      463.99      486.93     21.82 o 
   4   3   8      389.88      401.28     24.15 o 
   5   3   8       84.74       88.84     24.14 o 
   6   3   8      547.10      514.74     43.08 o 
   7   3   8       70.87      100.37     44.73 o 
   8   3   8      249.99      186.73     60.33 o 
   9   3   8       63.01       87.19     75.80 o 
   0   4   8     8000.01     8011.04     80.92 o 
   1   4   8     3880.38     4229.86     43.53 o 
   2   4   8     2038.31     1991.13     32.72 o 
   3   4   8     1470.30     1450.61     29.19 o 
   4   4   8       15.07       20.74     20.40 o 
   5   4   8      586.34      592.02     33.30 o 
   6   4   8       83.92      120.14     37.08 o 
   7   4   8      262.38      261.60     46.60 o 
   8   4   8      106.81      110.95     58.98 o 
   9   4   8      223.32      150.22     79.62 o 
   0   5   8        1.60       42.21     26.16 o 
   1   5   8     4494.55     4767.66     49.76 o 
   2   5   8     2257.28     2494.83     35.19 o 
   3   5   8     3291.13     3329.71     39.21 o 
   4   5   8      317.14      310.37     23.94 o 
   5   5   8      290.85      276.93     34.76 o 
   6   5   8      287.39      302.62     46.91 o 
   7   5   8      406.46      470.87     60.56 o 
   8   5   8       36.36       -1.17     58.63 o 
   9   5   8       34.45       -6.75     75.23 o 
   0   6   8      645.27      666.76     31.33 o 
   1   6   8      166.15      154.58     14.59 o 
   2   6   8     1490.13     1437.16     29.94 o 
   3   6   8      224.54      251.34     13.92 o 
   4   6   8     1163.87     1181.87     38.89 o 
   5   6   8        5.72       24.35     31.00 o 
   6   6   8      693.08      686.40     54.29 o 
   7   6   8       49.43       98.78     54.31 o 
   8   6   8       45.20       70.98     60.47 o 
   0   7   8     5844.04     6078.98     72.10 o 
   1   7   8      115.72      151.00     14.49 o 
   2   7   8     1094.20     1133.54     30.25 o 
   3   7   8        4.28       40.09     21.39 o 
   4   7   8     1442.69     1507.42     43.63 o 
   5   7   8       92.44      109.69     35.23 o 
   6   7   8      154.81      185.56     47.80 o 
   7   7   8       93.64       38.31     60.55 o 
   8   7   8      247.52      188.98     65.03 o 
   0   8   8     2866.94     2889.01     50.97 o 
   1   8   8      940.61      935.64     20.72 o 
   2   8   8      192.07      189.95     23.03 o 
   3   8   8      780.31      768.43     31.08 o 
   4   8   8      312.76      350.75     30.97 o 
   5   8   8      325.24      293.32     38.31 o 
   6   8   8       23.97       82.19     46.39 o 
   7   8   8       40.89      166.65     64.14 o 
   8   8   8        7.77       46.03     60.45 o 
   0   9   8     7045.01     7100.19    124.58 o 
   1   9   8     1301.23     1192.63     25.29 o 
   2   9   8       15.10       36.97     22.68 o 
   3   9   8       82.22       86.34     25.46 o 
   4   9   8      542.94      529.80     36.21 o 
   5   9   8       42.18       52.74     36.14 o 
   6   9   8      123.11       93.70     47.84 o 
   7   9   8      170.88      192.76     66.32 o 
   8   9   8      141.90      168.29     61.19 o 
   0  10   8     2004.82     2013.61     41.10 o 
   1  10   8      679.38      630.60     19.01 o 
   2  10   8       34.74       51.76     22.97 o 
   3  10   8      288.19      284.41     29.49 o 
   4  10   8      402.76      395.45     34.57 o 
   5  10   8       74.43       87.59     40.47 o 
   6  10   8      189.89      178.33     51.19 o 
   7  10   8      219.67      302.18     68.40 o 
   8  10   8       55.30       93.30     88.72 o 
   0  11   8        3.96       18.07     18.21 o 
   1  11   8       20.25       25.62     13.34 o 
   2  11   8      396.21      428.76     28.24 o 
   3  11   8      341.30      335.57     30.67 o 
   4  11   8      652.81      689.49     39.62 o 
   5  11   8       86.04       77.09     42.03 o 
   6  11   8       98.76      119.98     55.46 o 
   7  11   8      274.10      401.68     86.41 o 
   8  11   8      143.11      191.18     89.14 o 
   0  12   8      960.50      930.66     27.89 o 
   1  12   8      855.03      820.11     25.45 o 
   2  12   8     2941.43     2867.00     89.59 o 
   3  12   8     1220.49     1131.79     41.10 o 
   4  12   8      821.14      780.41     42.14 o 
   5  12   8       83.06      127.28     40.68 o 
   6  12   8      784.19      725.46     71.94 o 
   7  12   8       10.59       84.11     81.99 o 
   8  12   8      462.18      379.66     93.93 o 
   0  13   8     1545.44     1501.07     51.86 o 
   1  13   8      808.06      784.28     30.20 o 
   2  13   8     1378.22     1337.78     38.31 o 
   3  13   8      818.81      780.66     38.64 o 
   4  13   8      264.28      336.67     37.01 o 
   5  13   8      565.59      519.28     49.85 o 
   6  13   8      117.04      154.72     52.78 o 
   7  13   8      364.73      351.24     85.42 o 
   8  13   8        0.15      -52.97     92.86 o 
   0  14   8       26.75       27.55     31.75 o 
   1  14   8     2504.97     2375.90     55.21 o 
   2  14   8     1025.03      945.02     41.43 o 
   3  14   8     3168.66     3057.43     60.96 o 
   4  14   8     1707.20     1550.78     53.88 o 
   5  14   8     1127.03     1108.64     58.54 o 
   6  14   8      450.01      411.23     59.10 o 
   7  14   8     1368.44     1428.78     97.05 o 
   0  15   8    27013.95    25252.40    187.90 o 
   1  15   8      205.13      183.60     30.98 o 
   2  15   8    10335.92     9802.29    120.32 o 
   3  15   8        4.48        4.23     33.10 o 
   4  15   8     9389.23     9318.63    113.85 o 
   5  15   8      869.71      863.64     56.31 o 
   6  15   8     2625.77     2520.66     93.27 o 
   7  15   8        7.37       16.44     70.19 o 
   0  16   8     1071.82     1131.54     52.17 o 
   1  16   8      800.85      747.64     40.60 o 
   2  16   8       51.73      106.48     31.43 o 
   3  16   8      446.46      442.94     40.87 o 
   4  16   8       84.90       84.53     36.64 o 
   5  16   8      445.12      475.43     52.76 o 
   6  16   8      345.85      358.30     71.46 o 
   7  16   8      293.28      348.25     91.06 o 
   0  17   8      438.68      375.21     74.66 o 
   1  17   8      946.37      867.21     48.71 o 
   2  17   8      144.83      145.03     36.62 o 
   3  17   8      300.06      383.36     47.23 o 
   4  17   8       43.23       66.18     49.61 o 
   5  17   8       69.72      120.21     55.73 o 
   6  17   8        6.47      -28.27     70.10 o 
   7  17   8       81.63       90.12     91.96 o 
   0  18   8      263.93      196.89     76.11 o 
   1  18   8      892.85      843.36     61.20 o 
   2  18   8      476.09      476.46     52.18 o 
   3  18   8      375.74      396.83     51.51 o 
   4  18   8      411.27      375.80     58.22 o 
   5  18   8      192.98      197.52     61.34 o 
   6  18   8       76.95      192.59     63.84 o 
   0  19   8     1038.49     1010.71     99.87 o 
   1  19   8       68.02       99.63     62.43 o 
   2  19   8     1169.10     1061.98     65.05 o 
   3  19   8      199.61      255.97     44.96 o 
   4  19   8      292.90      319.73     58.63 o 
   5  19   8       56.86      134.96     60.58 o 
   6  19   8       44.60       57.73     62.21 o 
   0  20   8       55.17       62.27     73.33 o 
   1  20   8      108.63       82.66     65.02 o 
   2  20   8      215.35      265.38     53.20 o 
   3  20   8      217.28      271.14     45.00 o 
   4  20   8       91.09      113.55     56.45 o 
   5  20   8        5.68        3.73     62.02 o 
   6  20   8      130.40       99.39     66.31 o 
   0  21   8      285.96      315.84    115.95 o 
   1  21   8      313.96      391.81     74.75 o 
   2  21   8      826.80      865.19     60.10 o 
   3  21   8      658.09      769.35     55.44 o 
   4  21   8       10.42       61.34     61.27 o 
   5  21   8      222.07      269.00     66.21 o 
   0  22   8       45.72       95.22    128.72 o 
   1  22   8      126.72      202.91     71.79 o 
   2  22   8      312.27      360.18     62.89 o 
   3  22   8      239.29      302.70     56.27 o 
   4  22   8      155.23      170.46     59.06 o 
   5  22   8       80.38      103.25     68.34 o 
   0  23   8        9.53       71.72    117.08 o 
   1  23   8      538.20      642.93     73.26 o 
   2  23   8      193.33      232.09     59.79 o 
   3  23   8       50.17      128.34     57.88 o 
   4  23   8      424.74      477.51     66.84 o 
   0  24   8      396.06      428.56    106.56 o 
   1  24   8      148.42      207.35     62.87 o 
   2  24   8        7.29       17.42     57.30 o 
   3  24   8      107.33       58.31     57.51 o 
   4  24   8       73.66      100.82     59.82 o 
   0  25   8      126.88      189.00     93.86 o 
   1  25   8       98.78      182.73     58.45 o 
   2  25   8      127.23      155.36     59.08 o 
   3  25   8      126.36      241.52     70.49 o 
   0  26   8        4.36       -3.43     97.35 o 
   1  26   8      189.15      211.40     60.55 o 
   2  26   8      283.66      414.95     64.71 o 
   0  27   8      127.18      139.18    111.53 o 
   1   0   9     1129.55     1154.23     36.65 o 
   2   0   9      989.03      915.85     34.98 o 
   3   0   9      315.56      291.32     24.58 o 
   4   0   9       32.56        1.82     25.47 o 
   5   0   9      322.67      367.84     53.32 o 
   6   0   9      118.47      119.37     42.73 o 
   7   0   9      199.02      301.10     91.71 o 
   8   0   9      762.21      746.62    119.25 o 
   9   0   9        0.83       34.90    105.01 o 
   0   1   9       69.46      100.35     17.95 o 
   1   1   9       15.78       19.29     18.30 o 
   2   1   9     3414.39     3419.75     37.19 o 
   3   1   9      147.48      144.81     17.29 o 
   4   1   9      292.46      264.90     20.60 o 
   5   1   9      145.69      117.19     27.98 o 
   6   1   9      385.87      386.83     34.29 o 
   7   1   9      407.59      430.73     56.04 o 
   8   1   9      436.39      485.50     78.60 o 
   9   1   9       53.83       39.56     76.96 o 
   0   2   9     1883.24     1893.10     35.82 o 
   1   2   9      271.80      274.29     16.41 o 
   2   2   9     1704.00     1704.17     29.10 o 
   3   2   9      356.47      375.90     19.29 o 
   4   2   9       44.79       57.39     20.45 o 
   5   2   9      180.89      193.65     24.82 o 
   6   2   9       37.94       59.19     33.26 o 
   7   2   9      176.95      107.78     49.34 o 
   8   2   9       61.04       30.97     71.44 o 
   9   2   9       81.12       48.81     78.42 o 
   0   3   9      211.51      258.61     29.70 o 
   1   3   9      384.05      404.11     21.68 o 
   2   3   9      651.11      639.31     20.31 o 
   3   3   9       39.64       52.77     16.93 o 
   4   3   9      153.98      142.85     23.90 o 
   5   3   9      473.55      472.95     29.09 o 
   6   3   9       22.85       71.12     35.35 o 
   7   3   9      108.64      133.86     51.17 o 
   8   3   9        1.35        8.16     70.42 o 
   9   3   9       65.09       75.91     76.60 o 
   0   4   9      207.32      160.60     27.47 o 
   1   4   9     1733.64     1949.37     33.46 o 
   2   4   9     3862.93     3909.15     52.91 o 
   3   4   9      346.55      351.31     19.93 o 
   4   4   9        3.13       55.46     20.70 o 
   5   4   9     1942.81     1788.82     51.83 o 
   6   4   9      352.79      378.82     47.35 o 
   7   4   9      471.43      424.74     58.36 o 
   8   4   9       70.62      110.47     57.67 o 
   0   5   9     3236.90     3181.20     58.36 o 
   2   5   9     1571.82     1556.24     30.20 o 
   3   5   9     6686.77     6916.84     69.34 o 
   4   5   9      587.86      561.46     26.44 o 
   5   5   9     3383.76     3424.16     69.25 o 
   6   5   9      276.33      314.43     57.56 o 
   7   5   9     1066.83     1011.97     69.78 o 
   8   5   9      172.83      165.07     60.10 o 
   0   6   9      266.02      334.66     31.92 o 
   1   6   9     3752.57     4078.07     48.91 o 
   2   6   9      472.98      521.85     22.26 o 
   3   6   9     1638.16     1798.39     37.83 o 
   4   6   9       84.26       93.52     27.02 o 
   5   6   9      589.64      623.03     41.08 o 
   6   6   9      630.03      633.42     64.37 o 
   7   6   9      643.72      625.95     71.25 o 
   8   6   9      302.40      293.01     66.72 o 
   0   7   9      731.38      779.61     34.09 o 
   1   7   9     1239.77     1227.22     27.56 o 
   2   7   9     2241.94     2300.84     36.59 o 
   3   7   9      368.31      330.94     25.24 o 
   4   7   9      530.99      525.21     33.49 o 
   5   7   9      229.64      241.28     37.81 o 
   6   7   9      425.66      439.65     61.14 o 
   7   7   9      213.80      247.25     64.63 o 
   8   7   9      181.70      137.13     60.54 o 
   0   8   9     2654.46     2738.38     52.63 o 
   1   8   9       19.50       37.53     14.02 o 
   2   8   9      115.10      103.09     21.64 o 
   3   8   9     1184.71     1166.62     35.19 o 
   4   8   9      753.51      758.46     35.18 o 
   5   8   9       40.12       43.33     32.93 o 
   6   8   9       75.77      101.15     57.05 o 
   7   8   9       90.27       96.48     63.58 o 
   8   8   9       18.12       65.66     62.06 o 
   0   9   9       93.15      157.46     24.89 o 
   1   9   9      159.25      173.44     15.01 o 
   2   9   9      261.41      281.05     24.05 o 
   3   9   9      274.93      283.75     28.61 o 
   4   9   9      596.51      590.51     33.82 o 
   5   9   9       42.31       43.54     37.09 o 
   6   9   9       22.55       -6.00     58.42 o 
   7   9   9      113.56      162.84     64.83 o 
   8   9   9      107.13      196.34     64.03 o 
   0  10   9     1300.21     1159.45     36.68 o 
   1  10   9        9.10       35.66     13.68 o 
   2  10   9        2.05       21.57     23.99 o 
   3  10   9       45.26       57.26     26.66 o 
   4  10   9      930.65      889.87     46.68 o 
   5  10   9      145.31      135.78     42.10 o 
   6  10   9      236.87      339.41     61.20 o 
   7  10   9       27.76       87.50     64.96 o 
   8  10   9      154.49      172.90     71.73 o 
   0  11   9       11.77       20.54     20.71 o 
   1  11   9     2010.95     1990.32     32.03 o 
   2  11   9      376.67      350.70     27.71 o 
   3  11   9     1463.99     1508.99     44.02 o 
   4  11   9      378.58      368.99     35.43 o 
   5  11   9      105.96      126.15     38.81 o 
   6  11   9      128.59      189.74     73.55 o 
   7  11   9       13.16       67.70     83.35 o 
   8  11   9       89.22      181.04     89.71 o 
   0  12   9      145.31      137.73     21.30 o 
   1  12   9      246.60      270.29     19.31 o 
   2  12   9      425.93      419.99     29.80 o 
   3  12   9     1577.96     1575.93     46.74 o 
   4  12   9      388.95      411.06     37.77 o 
   5  12   9      320.00      360.49     44.58 o 
   6  12   9      133.29      176.42     62.65 o 
   7  12   9      440.73      304.79     89.86 o 
   8  12   9        9.87       17.84     89.57 o 
   0  13   9       43.19       45.63     31.49 o 
   1  13   9     6593.76     6183.58     77.57 o 
   2  13   9      835.23      837.08     35.00 o 
   3  13   9     5061.30     5314.37     89.29 o 
   4  13   9      382.56      417.11     39.60 o 
   5  13   9     2734.62     2738.92     77.36 o 
   6  13   9       87.32       84.98     62.21 o 
   7  13   9     1377.40     1338.11    129.38 o 
   0  14   9     5996.12     5762.79     93.26 o 
   1  14   9       76.17       79.49     29.16 o 
   2  14   9     7520.79     7135.66     96.98 o 
   3  14   9      373.37      351.87     34.46 o 
   4  14   9     3037.16     3005.76     69.57 o 
   5  14   9      280.89      306.12     46.44 o 
   6  14   9     2939.44     2955.03     98.37 o 
   7  14   9      274.87      312.02     71.96 o 
   0  15   9        0.05       51.62     33.30 o 
   1  15   9      825.52      806.88     41.56 o 
   2  15   9      260.98      286.62     35.37 o 
   3  15   9      684.69      640.27     39.37 o 
   4  15   9      752.20      764.97     47.94 o 
   5  15   9      410.76      434.59     50.38 o 
   6  15   9      355.21      314.29     58.98 o 
   7  15   9      335.25      376.73     78.28 o 
   0  16   9     1215.18     1109.93     66.55 o 
   1  16   9       31.14       59.88     31.31 o 
   2  16   9     3075.33     2889.22     63.86 o 
   3  16   9        4.02       36.31     32.74 o 
   4  16   9      651.15      684.34     46.60 o 
   5  16   9      801.03      886.01     60.01 o 
   6  16   9     1038.37     1124.37     87.40 o 
   7  16   9      182.72      148.65     88.61 o 
   0  17   9      194.86      180.79     48.33 o 
   1  17   9       80.11       84.65     31.63 o 
   2  17   9      224.81      230.20     39.22 o 
   3  17   9      251.81      325.82     46.22 o 
   4  17   9      316.58      360.87     57.16 o 
   5  17   9      292.15      352.24     70.75 o 
   6  17   9      550.53      595.89     77.59 o 
   7  17   9      294.92      416.50     96.12 o 
   0  18   9       59.01       99.98     74.56 o 
   1  18   9       54.04       52.30     45.40 o 
   2  18   9      392.29      408.83     52.28 o 
   3  18   9      116.10       97.71     45.12 o 
   4  18   9      777.66      762.73     64.80 o 
   5  18   9       78.14      121.99     66.44 o 
   6  18   9      530.22      624.39     79.86 o 
   0  19   9      238.78      131.33    107.68 o 
   1  19   9      952.35      941.85     79.75 o 
   2  19   9      477.69      495.35     55.65 o 
   3  19   9      440.44      462.61     51.59 o 
   4  19   9      410.21      441.62     63.56 o 
   5  19   9      163.41      136.55     66.10 o 
   6  19   9      364.92      300.78     75.20 o 
   0  20   9      110.63      168.78    115.47 o 
   1  20   9       56.58      165.90     64.62 o 
   2  20   9       13.15       29.00     46.40 o 
   3  20   9      351.45      405.40     48.72 o 
   4  20   9        4.48       74.06     59.73 o 
   5  20   9       61.25       82.18     75.01 o 
   6  20   9       24.26        9.73     66.04 o 
   0  21   9       20.73        8.36    121.36 o 
   1  21   9      150.05      171.34     69.31 o 
   2  21   9      101.09      104.84     61.50 o 
   3  21   9       17.13       68.96     51.07 o 
   4  21   9       27.64       52.79     60.53 o 
   5  21   9       27.14       54.33     72.52 o 
   0  22   9      130.30      115.37    129.04 o 
   1  22   9      386.75      487.79     76.29 o 
   2  22   9       82.23      111.79     57.89 o 
   3  22   9      103.59      158.75     55.37 o 
   4  22   9      540.14      677.85     71.88 o 
   5  22   9      370.83      463.99     74.76 o 
   0  23   9     1914.35     2138.82    198.33 o 
   1  23   9     1017.92     1031.93     82.86 o 
   2  23   9     2002.55     2026.97     92.80 o 
   3  23   9      255.83      320.08     64.85 o 
   4  23   9      522.22      510.72     67.55 o 
   0  24   9        2.88      -25.99     98.76 o 
   1  24   9       21.97       90.20     66.05 o 
   2  24   9      164.76      190.94     62.53 o 
   3  24   9      760.20      790.83     72.75 o 
   4  24   9       70.03       91.11     78.97 o 
   0  25   9      165.94      168.03     99.98 o 
   1  25   9      760.44      903.55     70.54 o 
   2  25   9       68.59      117.11     59.49 o 
   3  25   9      443.98      452.29     69.49 o 
   0  26   9        2.34      100.01    103.84 o 
   1  26   9       72.15      188.51     62.20 o 
   2  26   9       26.37       63.96     59.72 o 
   0   0  10       99.32      177.50     27.32 o 
   1   0  10       17.72       28.32     25.36 o 
   2   0  10       59.01       64.92     26.52 o 
   3   0  10      487.39      450.07     25.94 o 
   4   0  10      252.37      253.27     28.83 o 
   5   0  10       30.79       51.61     37.60 o 
   6   0  10        1.04       40.90     52.80 o 
   7   0  10      448.75      455.98     90.51 o 
   8   0  10       28.71       38.74     99.78 o 
   0   1  10     5362.51     5524.54     87.80 o 
   1   1  10     1202.57     1282.66     29.39 o 
   2   1  10      941.37      957.09     25.00 o 
   3   1  10      234.09      262.54     18.20 o 
   4   1  10      252.81      260.32     20.11 o 
   5   1  10       16.57       33.76     26.74 o 
   6   1  10       82.82       94.27     48.12 o 
   7   1  10      163.95      258.87     65.01 o 
   8   1  10      313.41      280.30     74.37 o 
   0   2  10       78.62       89.65     20.59 o 
   1   2  10     2094.99     1973.79     30.22 o 
   2   2  10     1615.36     1605.66     28.91 o 
   3   2  10      904.96      837.07     22.65 o 
   4   2  10      149.71      204.09     23.44 o 
   5   2  10      141.52      124.37     26.76 o 
   6   2  10       46.34       75.11     48.73 o 
   7   2  10      145.54      128.44     51.86 o 
   8   2  10      404.59      459.32     77.22 o 
   0   3  10      585.15      712.16     35.34 o 
   1   3  10     1715.25     1663.84     35.21 o 
   2   3  10     4269.64     4324.81     73.92 o 
   3   3  10     1223.99     1177.84     26.62 o 
   4   3  10     1952.86     1915.99     41.17 o 
   5   3  10      202.89      219.21     32.34 o 
   6   3  10     1174.16     1191.73     70.54 o 
   7   3  10      112.23       50.01     51.23 o 
   8   3  10      327.50      355.26     74.97 o 
   0   4  10     1508.87     1601.40     46.05 o 
   1   4  10     6218.04     6633.60     56.77 o 
   2   4  10      433.70      490.36     20.38 o 
   3   4  10     4762.93     4764.67     47.79 o 
   4   4  10      758.53      805.35     28.39 o 
   5   4  10     2993.32     2875.15     62.01 o 
   6   4  10      456.58      438.16     59.23 o 
   7   4  10      408.29      390.75     57.73 o 
   8   4  10      360.92      357.84     75.05 o 
   0   5  10     6853.24     7329.20     86.65 o 
   1   5  10     1372.59     1468.54     32.18 o 
   2   5  10     1648.10     1751.48     31.70 o 
   3   5  10     1516.44     1469.16     33.16 o 
   4   5  10     2383.41     2365.29     46.69 o 
   5   5  10      827.43      828.98     43.03 o 
   6   5  10      784.05      986.10     68.51 o 
   7   5  10      214.02      253.96     65.07 o 
   8   5  10      322.24      331.21     67.81 o 
   0   6  10     7632.10     8156.46    181.13 o 
   1   6  10     2474.07     2640.64     43.20 o 
   2   6  10     1842.83     1873.97     32.47 o 
   3   6  10     3107.80     3084.67     44.20 o 
   4   6  10     1978.12     1904.69     42.33 o 
   5   6  10      434.37      467.13     38.98 o 
   6   6  10     1186.56     1117.13     73.33 o 
   7   6  10      478.18      512.78     68.54 o 
   8   6  10      180.65      211.36     62.29 o 
   0   7  10     1823.22     1908.66     49.26 o 
   1   7  10      806.91      818.46     22.83 o 
   2   7  10      699.51      685.67     25.72 o 
   3   7  10      545.48      569.47     28.74 o 
   4   7  10     1206.75     1222.66     37.91 o 
   5   7  10      396.49      389.57     39.33 o 
   6   7  10      428.13      480.39     62.54 o 
   7   7  10      266.63      273.58     67.09 o 
   8   7  10      300.43      331.55     69.88 o 
   0   8  10        0.72       11.16     25.25 o 
   1   8  10     1334.61     1358.24     29.00 o 
   2   8  10      483.14      464.63     26.24 o 
   3   8  10      110.36      109.95     24.73 o 
   4   8  10      408.68      456.91     30.80 o 
   5   8  10      115.71      114.21     35.59 o 
   6   8  10      370.92      447.64     62.46 o 
   7   8  10        7.71       70.89     60.06 o 
   8   8  10       85.85       91.80     64.23 o 
   0   9  10      344.84      320.47     40.60 o 
   1   9  10       49.74       43.87     14.74 o 
   2   9  10      766.41      782.40     29.83 o 
   3   9  10      898.17      974.67     38.56 o 
   4   9  10       13.21       31.29     27.15 o 
   5   9  10      120.52      176.70     35.30 o 
   6   9  10       32.58       75.84     58.21 o 
   7   9  10      263.58      229.90     66.42 o 
   8   9  10       13.22       44.13     63.82 o 
   0  10  10     1119.72     1104.85     40.40 o 
   1  10  10      181.74      198.94     16.50 o 
   2  10  10      134.56      146.32     22.24 o 
   3  10  10     1000.87      971.92     38.19 o 
   4  10  10      867.70      805.97     38.65 o 
   5  10  10      105.31      140.80     44.98 o 
   6  10  10      172.97      182.12     59.38 o 
   7  10  10      429.42      550.02     77.38 o 
   8  10  10       58.12       53.70     75.57 o 
   0  11  10       17.14       38.85     23.42 o 
   1  11  10      193.92      194.77     17.02 o 
   2  11  10     1703.62     1600.98     42.11 o 
   3  11  10      708.43      729.16     34.01 o 
   4  11  10       23.15       48.93     28.56 o 
   5  11  10       63.91      103.27     45.99 o 
   6  11  10      349.25      325.61     64.29 o 
   7  11  10       63.17      134.02     86.52 o 
   8  11  10       23.79       98.34     92.38 o 
   0  12  10      174.40      166.13     25.18 o 
   1  12  10      338.03      354.11     22.52 o 
   2  12  10      802.67      752.82     34.24 o 
   3  12  10      794.44      794.55     35.43 o 
   4  12  10      294.45      331.90     38.15 o 
   5  12  10       67.56       87.05     46.59 o 
   6  12  10      239.85      247.87     64.78 o 
   7  12  10       54.89       57.20     70.25 o 
   8  12  10      108.08      110.03     85.55 o 
   0  13  10      873.59      820.10     50.18 o 
   1  13  10     1264.63     1322.12     44.05 o 
   2  13  10     1060.10     1006.19     63.66 o 
   3  13  10      839.38      870.49     37.31 o 
   4  13  10     1058.44     1041.79     49.38 o 
   5  13  10      767.81      802.56     60.61 o 
   6  13  10      585.65      481.22     73.75 o 
   7  13  10       81.88       34.69     71.14 o 
   0  14  10      122.86      172.17     38.48 o 
   1  14  10     3232.36     3084.12     76.18 o 
   2  14  10     1319.52     1280.22     47.28 o 
   3  14  10     3847.30     3747.30     68.27 o 
   4  14  10      109.40      176.48     38.64 o 
   5  14  10     1147.29     1213.44     68.12 o 
   6  14  10      310.90      378.08     73.54 o 
   7  14  10     1348.66     1340.96     99.62 o 
   0  15  10     3745.08     3775.96    171.94 o 
   1  15  10       52.35      110.04     30.93 o 
   2  15  10     8320.04     7960.36     97.94 o 
   3  15  10      223.21      260.11     34.65 o 
   4  15  10     3655.32     3543.00     82.36 o 
   5  15  10        4.82       35.42     49.78 o 
   6  15  10     5119.13     5070.48    150.72 o 
   7  15  10        2.62      103.92     72.14 o 
   0  16  10       29.89       62.53     50.80 o 
   1  16  10      307.11      295.75     34.17 o 
   2  16  10       99.66      101.16     34.07 o 
   3  16  10      455.27      478.90     39.04 o 
   4  16  10       91.70      124.28     39.88 o 
   5  16  10      351.89      328.46     55.76 o 
   6  16  10      477.12      542.66     78.45 o 
   7  16  10      441.82      480.15     95.26 o 
   0  17  10       69.65      126.07     59.97 o 
   1  17  10        1.95       30.87     30.74 o 
   2  17  10       69.87       95.11     33.73 o 
   3  17  10       79.93      107.92     38.80 o 
   4  17  10      134.01      178.15     47.09 o 
   5  17  10      321.91      422.73     71.06 o 
   6  17  10      467.73      541.31     90.52 o 
   0  18  10      934.44      788.62    125.60 o 
   1  18  10      305.50      290.28     58.83 o 
   2  18  10     1062.67     1040.75     63.56 o 
   3  18  10      263.58      269.38     48.07 o 
   4  18  10      416.07      512.34     62.60 o 
   5  18  10      521.83      538.12     74.72 o 
   6  18  10      168.94      198.64     73.01 o 
   0  19  10        3.71       33.28    110.22 o 
   1  19  10      193.46      168.61     59.88 o 
   2  19  10       10.83       38.15     46.61 o 
   3  19  10       57.65       53.83     47.38 o 
   4  19  10      219.48      238.54     59.65 o 
   5  19  10       93.96      114.98     71.13 o 
   6  19  10       47.63       16.50     72.79 o 
   0  20  10      409.52      387.14    129.22 o 
   1  20  10      151.95      122.10     59.95 o 
   2  20  10       70.04      168.12     62.25 o 
   3  20  10      101.94      133.19     48.16 o 
   4  20  10      313.89      464.82     74.44 o 
   5  20  10       40.27      112.02     69.33 o 
   0  21  10      690.07      860.02    158.85 o 
   1  21  10      529.57      597.93     72.88 o 
   2  21  10       17.10       68.02     63.56 o 
   3  21  10      320.72      370.33     56.56 o 
   4  21  10      314.21      411.18     77.76 o 
   5  21  10       11.32       79.40     72.87 o 
   0  22  10     1113.92     1082.17    164.89 o 
   1  22  10       44.09       57.54     63.25 o 
   2  22  10      412.07      414.03     70.89 o 
   3  22  10      471.54      508.25     69.23 o 
   4  22  10      363.14      417.83     76.67 o 
   5  22  10      331.83      435.89     83.52 o 
   0  23  10     1683.81     1808.96    193.70 o 
   1  23  10      532.44      627.29     78.13 o 
   2  23  10      664.02      742.41     71.54 o 
   3  23  10      361.00      375.38     68.18 o 
   4  23  10      500.13      508.00    120.65 o 
   0  24  10     1135.75     1453.52    199.38 o 
   1  24  10      132.45      174.96     72.78 o 
   2  24  10      639.47      764.93     75.38 o 
   3  24  10       35.32        1.76     64.83 o 
   0  25  10     1147.90     1466.00    142.72 o 
   1  25  10       40.01       44.15     64.93 o 
   2  25  10      198.87      178.83     67.63 o 
   3  25  10       17.61       47.68     61.45 o 
   0  26  10       46.69       66.55    106.86 o 
   1  26  10       34.83       80.14     69.44 o 
   1   0  11     3291.12     3410.57     57.40 o 
   2   0  11      765.67      784.20     35.82 o 
   3   0  11      782.28      815.93     38.41 o 
   4   0  11     1192.02     1193.28     39.81 o 
   5   0  11      226.35      225.74     58.49 o 
   6   0  11     1097.64     1070.73     75.17 o 
   7   0  11      189.65      230.69     94.49 o 
   8   0  11       11.69        7.03    101.08 o 
   0   1  11      964.86      885.78     27.21 o 
   1   1  11     3704.36     3734.35     44.60 o 
   2   1  11     1893.56     1824.25     31.40 o 
   3   1  11      606.41      591.39     23.91 o 
   4   1  11     1084.58     1023.81     29.55 o 
   5   1  11      839.95      768.05     50.55 o 
   6   1  11      559.55      533.85     59.25 o 
   7   1  11       16.83       70.76     59.40 o 
   8   1  11       63.85      141.67     72.22 o 
   0   2  11       45.17       65.67     20.01 o 
   1   2  11      248.05      237.00     16.91 o 
   2   2  11      332.34      375.84     22.91 o 
   3   2  11      129.18      146.83     14.84 o 
   4   2  11      462.67      417.78     25.41 o 
   5   2  11     1209.88     1074.90     54.28 o 
   6   2  11      156.83      188.08     50.75 o 
   7   2  11       23.33       40.88     59.14 o 
   8   2  11      284.47      289.43     74.58 o 
   0   3  11      254.18      249.79     30.77 o 
   1   3  11       18.02       33.83     17.11 o 
   2   3  11      112.20      154.22     21.86 o 
   3   3  11      341.59      352.07     18.92 o 
   4   3  11      160.45      158.01     23.20 o 
   5   3  11      157.43      143.83     34.95 o 
   6   3  11       93.68       69.39     51.64 o 
   7   3  11      157.27      177.54     54.86 o 
   8   3  11      185.81      189.62     72.09 o 
   0   4  11     1290.39     1352.80     45.19 o 
   1   4  11      265.53      336.12     20.56 o 
   2   4  11      192.42      180.80     15.67 o 
   3   4  11      496.04      538.36     21.25 o 
   4   4  11      727.11      703.27     31.15 o 
   5   4  11      158.53      134.48     37.39 o 
   6   4  11      318.31      372.81     55.95 o 
   7   4  11      178.14      123.43     57.45 o 
   8   4  11      175.14      188.72     71.67 o 
   0   5  11      512.12      559.87     36.45 o 
   1   5  11     1350.53     1427.26     32.26 o 
   2   5  11      228.15      222.48     19.58 o 
   3   5  11     1207.36     1285.33     31.68 o 
   4   5  11      104.48       99.16     23.97 o 
   5   5  11      711.66      771.38     55.38 o 
   6   5  11      197.36      186.85     55.98 o 
   7   5  11        3.72       58.90     60.20 o 
   8   5  11      253.14      183.85     72.07 o 
   0   6  11     2581.38     2596.75     60.04 o 
   1   6  11     1119.81     1197.50     36.64 o 
   2   6  11      103.20      112.08     20.04 o 
   3   6  11      115.70      149.79     20.90 o 
   4   6  11      416.77      392.62     28.75 o 
   5   6  11      992.06     1082.69     55.82 o 
   6   6  11       75.07      127.52     57.18 o 
   7   6  11      141.73      133.44     60.66 o 
   8   6  11        7.71       47.08     63.36 o 
   0   7  11       24.50       27.57     29.11 o 
   1   7  11     4632.33     4885.59     57.14 o 
   2   7  11       82.13       92.11     20.32 o 
   3   7  11      252.68      274.79     22.96 o 
   4   7  11      855.51      832.81     34.05 o 
   5   7  11      780.25      840.35     50.75 o 
   6   7  11       88.31      133.45     58.09 o 
   7   7  11      112.55      135.15     63.30 o 
   8   7  11      241.52      265.85     77.84 o 
   0   8  11      149.85      186.68     26.98 o 
   1   8  11      195.84      210.39     17.94 o 
   2   8  11      211.65      244.35     24.82 o 
   3   8  11      193.70      207.67     24.91 o 
   4   8  11     1067.01     1095.65     37.78 o 
   5   8  11      238.60      253.51     41.58 o 
   6   8  11      285.82      326.80     62.09 o 
   7   8  11       62.83      152.44     63.79 o 
   8   8  11       21.42       -4.78     65.47 o 
   0   9  11        0.86       10.23     24.92 o 
   1   9  11       53.39       70.27     16.42 o 
   2   9  11     1753.35     1698.28     38.95 o 
   3   9  11      115.02      126.91     25.21 o 
   4   9  11      191.04      207.68     28.59 o 
   5   9  11       91.56      101.57     41.05 o 
   6   9  11      223.17      193.97     54.22 o 
   7   9  11       26.34       30.05     69.06 o 
   8   9  11       79.44      116.82     66.88 o 
   0  10  11       44.64       36.29     27.08 o 
   1  10  11      751.97      767.72     23.36 o 
   2  10  11     1079.55     1094.09     34.26 o 
   3  10  11      807.62      795.41     34.77 o 
   4  10  11       75.99       94.75     30.37 o 
   5  10  11      590.52      646.39     56.12 o 
   6  10  11      148.92      196.97     53.97 o 
   7  10  11      189.04      112.42     59.85 o 
   8  10  11      215.89      238.97     92.31 o 
   0  11  11      115.44      169.85     28.70 o 
   1  11  11     2136.59     2032.88     43.74 o 
   2  11  11      231.18      263.24     25.48 o 
   3  11  11      209.34      237.65     28.90 o 
   4  11  11      697.69      721.85     39.24 o 
   5  11  11      369.13      429.58     53.31 o 
   6  11  11       16.83       53.17     61.46 o 
   7  11  11       86.52       97.31     68.76 o 
   8  11  11        0.26       44.83     78.33 o 
   0  12  11      593.63      556.43     37.76 o 
   1  12  11      872.93      839.20     29.15 o 
   2  12  11        2.13        6.77     26.27 o 
   3  12  11      778.73      757.10     35.79 o 
   4  12  11      145.45      145.89     32.81 o 
   5  12  11      302.62      334.14     52.61 o 
   6  12  11       76.49      104.01     62.57 o 
   7  12  11      378.86      372.66     76.27 o 
   0  13  11      400.77      381.03     43.84 o 
   1  13  11     5196.56     5041.72     75.31 o 
   2  13  11      442.41      432.90     36.86 o 
   3  13  11     2242.78     2016.73     48.58 o 
   4  13  11       30.06       62.65     33.01 o 
   5  13  11     1271.95     1353.64     69.92 o 
   6  13  11       38.09       42.66     67.38 o 
   7  13  11     1216.80     1239.24     96.81 o 
   0  14  11     4266.05     3933.27    148.18 o 
   1  14  11     1181.95     1143.89     44.54 o 
   2  14  11     2641.93     2555.95     61.42 o 
   3  14  11      641.46      692.68     41.11 o 
   4  14  11     3739.82     3663.51     77.63 o 
   5  14  11        9.44      100.85     52.48 o 
   6  14  11     1483.66     1487.04     94.73 o 
   7  14  11      183.08      163.31     74.38 o 
   0  15  11      259.18      222.11     60.10 o 
   1  15  11     2260.32     2137.95     55.46 o 
   2  15  11      343.35      341.72     37.15 o 
   3  15  11     1327.51     1301.94     48.47 o 
   4  15  11       74.84       54.37     42.84 o 
   5  15  11      623.01      655.02     63.67 o 
   6  15  11      437.77      475.89     73.37 o 
   7  15  11      237.37      257.41     75.28 o 
   0  16  11     1349.53     1419.61     88.81 o 
   1  16  11      339.31      325.71     35.28 o 
   2  16  11      890.98      885.95     45.42 o 
   3  16  11      388.55      392.81     38.22 o 
   4  16  11      634.14      608.62     52.21 o 
   5  16  11       24.40       56.78     53.82 o 
   6  16  11      359.65      405.62     63.97 o 
   7  16  11      123.96      113.66     94.19 o 
   0  17  11      229.43      181.98     58.91 o 
   1  17  11      217.72      206.49     38.02 o 
   2  17  11      760.79      727.47     44.78 o 
   3  17  11      217.92      173.24     36.90 o 
   4  17  11      237.61      183.47     52.02 o 
   5  17  11      186.98      243.18     65.61 o 
   6  17  11      704.47      680.46     83.85 o 
   0  18  11      546.30      549.18    135.33 o 
   1  18  11      458.73      539.24     65.15 o 
   2  18  11       98.16      168.71     50.12 o 
   3  18  11      185.51      211.78     41.88 o 
   4  18  11      629.30      590.82     71.81 o 
   5  18  11       15.46       42.74     67.31 o 
   6  18  11       34.66       73.25     70.06 o 
   0  19  11       32.73       21.28    109.50 o 
   1  19  11      214.18      270.64     60.78 o 
   2  19  11       16.58       21.16     58.56 o 
   3  19  11      215.54      247.95     49.74 o 
   4  19  11      136.01      146.16     65.99 o 
   5  19  11       24.24       22.40     66.17 o 
   6  19  11       45.78       16.03     74.02 o 
   0  20  11      546.13      563.15    133.30 o 
   1  20  11       59.04       40.42     63.26 o 
   2  20  11       89.47      107.17     65.18 o 
   3  20  11       31.00       93.91     50.83 o 
   4  20  11        8.73        6.73     67.91 o 
   5  20  11       55.51      119.83     73.64 o 
   0  21  11       17.01       99.81    116.54 o 
   1  21  11      490.27      499.18     73.36 o 
   2  21  11      112.87      111.04     65.81 o 
   3  21  11      302.22      382.17     66.12 o 
   4  21  11       64.02       94.95     69.92 o 
   5  21  11      268.10      230.43     76.62 o 
   0  22  11       34.41       61.80    116.58 o 
   1  22  11       86.78      136.68     66.77 o 
   2  22  11      207.57      316.87     71.51 o 
   3  22  11      389.00      368.46     63.41 o 
   4  22  11      153.96      162.46     72.62 o 
   0  23  11       31.42       99.31    126.03 o 
   1  23  11       53.87      152.79     68.52 o 
   2  23  11      272.84      357.80     74.77 o 
   3  23  11      112.15      171.36     72.25 o 
   4  23  11       66.82      130.36     92.75 o 
   0  24  11       29.24      117.38    147.59 o 
   1  24  11      236.59      291.61     88.50 o 
   2  24  11       37.78       64.10     62.21 o 
   3  24  11       29.84        8.87     73.78 o 
   0  25  11       36.82      -25.83    137.56 o 
   1  25  11      464.06      636.89     86.07 o 
   2  25  11       47.51      124.39     65.76 o 
   0  26  11       53.45       94.15    104.17 o 
   1  26  11       65.61      102.40     69.95 o 
   0   0  12     2673.90     2874.05     59.79 o 
   1   0  12      932.82      954.08     38.58 o 
   2   0  12     1559.67     1653.66     56.46 o 
   3   0  12     1157.68     1083.37     43.32 o 
   4   0  12     1103.06     1054.80     49.13 o 
   5   0  12        6.36       33.18     55.52 o 
   6   0  12      128.23      189.69    103.94 o 
   7   0  12      166.90      247.95     85.62 o 
   8   0  12      196.11      267.52     97.84 o 
   0   1  12      116.19      129.61     19.88 o 
   1   1  12      162.88      175.95     20.44 o 
   2   1  12       25.72       46.29     19.97 o 
   3   1  12      993.64     1007.05     29.90 o 
   4   1  12      250.65      235.97     24.43 o 
   5   1  12       34.92       34.76     37.45 o 
   6   1  12       44.80       76.00     49.65 o 
   7   1  12       88.30      145.44     64.93 o 
   8   1  12      126.83      152.80     69.45 o 
   0   2  12      635.00      707.58     28.94 o 
   1   2  12     1504.66     1621.11     32.80 o 
   2   2  12       47.57       65.78     11.56 o 
   3   2  12      741.11      708.38     25.99 o 
   4   2  12       61.91       76.78     25.39 o 
   5   2  12      355.40      382.20     60.34 o 
   6   2  12       91.33       70.54     49.84 o 
   7   2  12      186.57      193.12     66.89 o 
   8   2  12      153.01      149.75     70.66 o 
   0   3  12     2591.95     2694.93     56.68 o 
   1   3  12      235.47      288.14     19.86 o 
   2   3  12      827.29      889.06     30.42 o 
   3   3  12      244.17      222.87     15.49 o 
   4   3  12     1186.03     1257.21     38.53 o 
   5   3  12      197.68      204.71     38.90 o 
   6   3  12      222.84      164.53     51.77 o 
   7   3  12       34.53       56.58     62.79 o 
   8   3  12      192.08      193.03     75.75 o 
   0   4  12      718.62      848.80     41.20 o 
   1   4  12       30.11       26.79     18.30 o 
   2   4  12      999.45     1030.43     32.10 o 
   3   4  12      413.51      423.37     21.52 o 
   4   4  12     1584.76     1513.56     50.93 o 
   5   4  12       97.64      133.71     38.17 o 
   6   4  12      418.90      497.13     60.88 o 
   7   4  12      190.90      268.53     65.24 o 
   8   4  12       93.63       92.85     73.73 o 
   0   5  12      699.00      723.91     39.40 o 
   1   5  12     1064.11     1037.58     28.95 o 
   2   5  12      289.04      309.41     19.96 o 
   3   5  12       83.22       97.00     19.22 o 
   4   5  12      124.77      146.96     30.49 o 
   5   5  12       69.57       82.14     36.76 o 
   6   5  12      128.21      175.65     60.02 o 
   7   5  12       57.84      127.41     62.86 o 
   8   5  12      165.72      263.76     76.71 o 
   0   6  12      167.70      199.79     32.65 o 
   1   6  12      368.62      319.58     25.65 o 
   2   6  12     1741.46     1741.56     34.14 o 
   3   6  12      653.53      590.82     25.56 o 
   4   6  12      413.30      474.69     35.19 o 
   5   6  12        6.88       58.86     37.38 o 
   6   6  12      168.70      205.61     58.46 o 
   7   6  12      145.34      200.22     64.18 o 
   8   6  12      279.64      329.64     76.67 o 
   0   7  12      338.11      355.58     36.31 o 
   1   7  12      261.73      253.53     25.06 o 
   2   7  12      250.34      256.88     22.67 o 
   3   7  12       85.33       94.83     21.10 o 
   4   7  12        3.01       39.53     30.31 o 
   5   7  12      519.98      484.76     45.71 o 
   6   7  12      266.02      262.27     54.29 o 
   7   7  12      211.25      244.38     68.23 o 
   8   7  12       74.04       95.36     67.82 o 
   0   8  12      410.28      447.77     31.46 o 
   1   8  12      755.85      800.83     25.20 o 
   2   8  12     1257.85     1214.66     32.73 o 
   3   8  12      864.56      832.72     29.62 o 
   4   8  12      297.97      346.99     33.83 o 
   5   8  12       97.46       93.48     40.85 o 
   6   8  12      216.33      264.47     54.98 o 
   7   8  12       39.32       55.93     63.38 o 
   8   8  12       38.72       28.51     64.48 o 
   0   9  12     1670.46     1648.52     45.55 o 
   1   9  12      622.55      651.81     23.97 o 
   2   9  12      151.37      192.97     25.42 o 
   3   9  12      204.76      186.99     26.94 o 
   4   9  12      344.97      319.05     35.53 o 
   5   9  12      114.28      114.69     42.07 o 
   6   9  12      205.86      185.12     55.91 o 
   7   9  12       61.37       98.44     59.60 o 
   8   9  12       66.68       65.45     65.34 o 
   0  10  12     1130.48     1107.70     40.39 o 
   1  10  12     1875.02     1741.86     32.26 o 
   2  10  12      707.91      707.60     31.20 o 
   3  10  12      766.24      778.45     35.02 o 
   4  10  12      305.29      338.62     37.84 o 
   5  10  12       86.61      102.56     46.44 o 
   6  10  12       75.18      133.73     54.42 o 
   7  10  12       78.96       83.93     59.80 o 
   8  10  12       48.73       59.11     77.89 o 
   0  11  12      395.29      389.03     33.72 o 
   1  11  12      142.85      153.25     22.60 o 
   2  11  12      706.78      637.63     31.18 o 
   3  11  12      294.67      291.39     29.84 o 
   4  11  12      122.81      124.58     31.82 o 
   5  11  12      176.37      189.13     48.14 o 
   6  11  12       78.31       53.68     62.54 o 
   7  11  12      155.52       92.89     71.00 o 
   0  12  12       82.58       75.03     28.71 o 
   1  12  12     1570.31     1400.99     40.38 o 
   2  12  12      287.88      321.44     31.76 o 
   3  12  12     2935.03     2673.46     53.81 o 
   4  12  12      891.36      873.78     43.33 o 
   5  12  12     1038.36     1016.48     64.41 o 
   6  12  12       77.12       93.85     62.70 o 
   7  12  12      442.07      463.01     77.58 o 
   0  13  12     1825.97     1730.42     66.64 o 
   1  13  12      207.47      207.88     33.75 o 
   2  13  12      786.63      832.02     42.86 o 
   3  13  12     1540.95     1453.55     48.67 o 
   4  13  12      776.01      792.75     44.00 o 
   5  13  12      494.14      482.65     70.53 o 
   6  13  12      108.39      102.21     66.05 o 
   7  13  12      663.88      697.03     84.93 o 
   0  14  12      750.72      709.62     74.66 o 
   1  14  12     1170.95     1068.80     44.77 o 
   2  14  12      671.82      623.80     43.15 o 
   3  14  12      760.49      842.29     43.44 o 
   4  14  12       26.59       35.70     37.77 o 
   5  14  12      531.19      532.41     60.60 o 
   6  14  12      116.02      170.66     71.39 o 
   7  14  12      164.03      192.46     77.39 o 
   0  15  12     2254.89     2124.05    153.82 o 
   1  15  12      237.13      243.93     34.86 o 
   2  15  12      317.11      300.60     38.16 o 
   3  15  12       56.38       90.53     34.13 o 
   4  15  12      707.19      676.57     53.85 o 
   5  15  12      736.41      789.71     65.83 o 
   6  15  12       93.09      212.68     71.28 o 
   7  15  12       98.18      133.58     73.78 o 
   0  16  12      788.26      693.14     76.20 o 
   1  16  12       42.82       64.65     36.91 o 
   2  16  12       91.53      113.25     34.35 o 
   3  16  12      140.44      140.14     35.63 o 
   4  16  12      697.82      707.81     55.04 o 
   5  16  12      136.71      148.65     57.93 o 
   6  16  12       97.09       99.24     68.32 o 
   0  17  12      557.13      432.60     72.47 o 
   1  17  12       81.53      142.27     38.99 o 
   2  17  12       92.89       84.69     35.26 o 
   3  17  12       68.38       79.73     35.52 o 
   4  17  12      152.60      189.03     48.05 o 
   5  17  12        2.06       64.54     66.09 o 
   6  17  12      133.35      166.49     72.65 o 
   0  18  12       29.41       19.81    101.15 o 
   1  18  12      201.66      191.83     46.56 o 
   2  18  12       93.15       86.73     41.48 o 
   3  18  12      497.35      479.89     51.97 o 
   4  18  12       32.11       56.44     63.61 o 
   5  18  12      266.49      257.65     70.47 o 
   6  18  12      171.63      194.12     77.65 o 
   0  19  12      251.57      364.30    135.23 o 
   1  19  12      217.20      318.75     62.54 o 
   2  19  12        0.62       23.58     58.34 o 
   3  19  12       52.35       27.23     52.56 o 
   4  19  12      161.16      102.44     65.54 o 
   5  19  12       37.27      -33.79     71.04 o 
   0  20  12      272.96      172.01    122.08 o 
   1  20  12       79.84      150.00     62.62 o 
   2  20  12      520.98      570.67     73.98 o 
   3  20  12       22.79       58.79     66.43 o 
   4  20  12      148.96      216.55     69.94 o 
   5  20  12      134.32      191.19     74.21 o 
   0  21  12      824.97      881.32    152.09 o 
   1  21  12       47.54       42.02     65.72 o 
   2  21  12       20.44       65.15     67.04 o 
   3  21  12       39.08       26.42     65.52 o 
   4  21  12       28.62       73.77     71.14 o 
   5  21  12      179.39      246.36     79.03 o 
   0  22  12      103.25      211.79    129.59 o 
   1  22  12      109.59      142.92     69.01 o 
   2  22  12       61.29      122.63     70.69 o 
   3  22  12       65.05       42.60     68.80 o 
   4  22  12       27.88      119.69     88.71 o 
   0  23  12      163.13      351.82    145.94 o 
   1  23  12        9.35       67.74     80.97 o 
   2  23  12       46.93       83.83     71.98 o 
   3  23  12       91.30       54.63     75.28 o 
   4  23  12       15.09       21.67     88.27 o 
   0  24  12       53.72      -37.97    150.38 o 
   1  24  12      373.03      339.75     91.92 o 
   2  24  12      934.97     1017.98     93.81 o 
   3  24  12      441.92      565.94     85.26 o 
   0  25  12      202.02      328.55    159.91 o 
   1  25  12        8.75       28.30     91.60 o 
   2  25  12       45.32       51.50     66.85 o 
   1   0  13      115.27      129.84     27.52 o 
   2   0  13      413.55      442.67     40.19 o 
   3   0  13       83.40       73.40     30.14 o 
   4   0  13      391.90      381.25     37.60 o 
   5   0  13      685.01      591.26     69.00 o 
   6   0  13      559.48      702.13    141.93 o 
   7   0  13      125.57      142.93     94.65 o 
   8   0  13      456.64      452.51    114.00 o 
   0   1  13     1460.09     1508.64     43.47 o 
   1   1  13     1273.79     1342.83     32.84 o 
   2   1  13      833.50      870.82     30.89 o 
   3   1  13      231.74      227.75     23.13 o 
   4   1  13      157.10      160.32     23.34 o 
   5   1  13      391.09      295.30     54.48 o 
   6   1  13        5.03       49.27     62.32 o 
   7   1  13      110.67      205.96     66.40 o 
   8   1  13        8.38       25.36     72.85 o 
   0   2  13     1507.81     1647.45     44.58 o 
   1   2  13        4.15       15.73     14.10 o 
   2   2  13     1816.82     1897.42     37.08 o 
   3   2  13      528.51      568.15     25.72 o 
   4   2  13       42.73       68.23     24.37 o 
   5   2  13      135.18      148.41     53.37 o 
   6   2  13       86.89      125.07     52.28 o 
   7   2  13       62.15      129.09     64.42 o 
   8   2  13       48.76      137.68     71.64 o 
   0   3  13     1267.14     1274.39     43.60 o 
   1   3  13      665.19      674.15     23.97 o 
   2   3  13      688.27      681.85     22.65 o 
   3   3  13      878.20      756.78     32.56 o 
   4   3  13       56.38       66.03     28.14 o 
   5   3  13      158.29      139.10     38.44 o 
   6   3  13       49.75       33.66     52.13 o 
   7   3  13       79.42      105.76     73.58 o 
   8   3  13      225.99      214.73     75.91 o 
   0   4  13        8.66       18.97     29.21 o 
   1   4  13      504.21      533.39     24.30 o 
   2   4  13      365.53      387.23     27.09 o 
   3   4  13      263.78      232.75     26.64 o 
   4   4  13      237.69      214.85     28.59 o 
   5   4  13       99.59      143.61     37.45 o 
   6   4  13       72.66       51.17     55.14 o 
   7   4  13      134.82      185.04     78.37 o 
   8   4  13      261.15      274.83     81.33 o 
   0   5  13      436.97      562.84     39.99 o 
   1   5  13       62.63       76.06     21.99 o 
   2   5  13      897.89      851.56     23.37 o 
   3   5  13      189.10      186.00     26.60 o 
   4   5  13      521.26      517.83     33.76 o 
   5   5  13      457.79      471.28     44.58 o 
   6   5  13       11.40       29.23     51.35 o 
   7   5  13      129.90      193.35     62.89 o 
   8   5  13      114.71      180.24     75.67 o 
   0   6  13      222.50      258.62     34.27 o 
   1   6  13        9.48       36.61     22.26 o 
   2   6  13      705.55      696.25     25.60 o 
   3   6  13      666.98      620.29     32.36 o 
   4   6  13      157.18      176.31     29.74 o 
   5   6  13      224.35      189.26     39.48 o 
   6   6  13       89.64       85.07     51.82 o 
   7   6  13       73.19       86.57     65.67 o 
   8   6  13      112.98       88.79     74.91 o 
   0   7  13      756.27      691.35     42.73 o 
   1   7  13      673.40      685.78     33.65 o 
   2   7  13     2452.53     2363.24     42.08 o 
   3   7  13      172.07      142.45     25.62 o 
   4   7  13     1212.76     1119.06     41.65 o 
   5   7  13      552.29      538.43     46.68 o 
   6   7  13      146.74      110.92     52.59 o 
   7   7  13      308.82      420.98     62.88 o 
   8   7  13      147.57      148.82     69.57 o 
   0   8  13       71.34      106.83     27.87 o 
   1   8  13      178.77      191.80     20.77 o 
   2   8  13      244.28      237.43     23.60 o 
   3   8  13      215.21      191.85     26.69 o 
   4   8  13     1026.05     1010.90     41.28 o 
   5   8  13       72.61       67.91     40.60 o 
   6   8  13      219.38      246.02     55.43 o 
   7   8  13       49.77      102.68     60.14 o 
   8   8  13      145.66      195.61     67.31 o 
   0   9  13     2050.46     2119.12     52.02 o 
   1   9  13      502.15      497.64     23.42 o 
   2   9  13       83.11      130.31     25.12 o 
   3   9  13     1634.29     1586.48     43.04 o 
   4   9  13      593.42      620.57     37.19 o 
   5   9  13      878.43      888.30     55.81 o 
   6   9  13      137.45      111.69     55.85 o 
   7   9  13      267.03      305.86     66.72 o 
   8   9  13      112.75      172.02     66.15 o 
   0  10  13     1049.29     1079.60     43.30 o 
   1  10  13       92.60      103.55     23.32 o 
   2  10  13      480.62      431.94     29.75 o 
   3  10  13      586.51      579.02     36.41 o 
   4  10  13      591.27      523.58     39.33 o 
   5  10  13       81.16      119.06     48.25 o 
   6  10  13       61.34       68.92     54.77 o 
   7  10  13      163.76      109.70     59.06 o 
   0  11  13      114.54      135.45     28.77 o 
   1  11  13      125.11      127.79     23.34 o 
   2  11  13      378.35      341.95     28.79 o 
   3  11  13      310.56      339.58     34.70 o 
   4  11  13      417.98      418.01     37.23 o 
   5  11  13       80.99       84.39     49.88 o 
   6  11  13       19.56       54.92     65.45 o 
   7  11  13       39.48       21.22     66.34 o 
   0  12  13     1289.30     1170.26     54.10 o 
   1  12  13      329.72      269.48     28.81 o 
   2  12  13     1476.06     1384.61     44.81 o 
   3  12  13      164.65      175.64     32.41 o 
   4  12  13       42.99       92.80     34.14 o 
   5  12  13       20.70       24.00     44.03 o 
   6  12  13       48.38       96.63     67.10 o 
   7  12  13       38.40       61.69     68.74 o 
   0  13  13      211.27      212.55     52.76 o 
   1  13  13        1.76       19.65     32.58 o 
   2  13  13      121.69       98.52     33.80 o 
   3  13  13      442.15      463.53     42.43 o 
   4  13  13      160.40      188.16     39.56 o 
   5  13  13      219.32      228.30     47.27 o 
   6  13  13       60.12       57.25     66.25 o 
   7  13  13      302.69      376.62     80.01 o 
   0  14  13     2370.99     2222.99    142.50 o 
   1  14  13      148.51      153.25     33.75 o 
   2  14  13     2566.23     2416.09     63.61 o 
   3  14  13       44.89       79.08     36.99 o 
   4  14  13      573.13      596.68     48.33 o 
   5  14  13      175.98      168.81     54.20 o 
   6  14  13      386.04      414.31     74.14 o 
   7  14  13       13.89       29.98     77.24 o 
   0  15  13      224.91      221.65     65.17 o 
   1  15  13      217.57      253.07     41.18 o 
   2  15  13      194.66      188.86     36.67 o 
   3  15  13       21.46       49.14     36.94 o 
   4  15  13      293.87      317.29     44.27 o 
   5  15  13       63.10      132.53     55.50 o 
   6  15  13       28.29       48.57     72.01 o 
   0  16  13       58.51       26.13     60.75 o 
   1  16  13      294.74      306.90     42.92 o 
   2  16  13       27.43       49.07     35.88 o 
   3  16  13      197.56      206.56     41.36 o 
   4  16  13      210.81      205.96     43.48 o 
   5  16  13      119.13      156.09     57.16 o 
   6  16  13       51.60       76.09     68.56 o 
   0  17  13       30.67       26.96     61.28 o 
   1  17  13       48.05       91.14     40.97 o 
   2  17  13      342.18      350.92     42.09 o 
   3  17  13       66.22       96.82     40.35 o 
   4  17  13       25.45       56.05     46.25 o 
   5  17  13       86.10      128.28     70.20 o 
   6  17  13       13.22       19.83    103.89 o 
   0  18  13       22.44       -0.95     65.82 o 
   1  18  13        0.63       51.35     45.47 o 
   2  18  13       71.72      146.41     49.89 o 
   3  18  13       86.50      124.18     46.47 o 
   4  18  13       26.16       37.32     63.57 o 
   5  18  13       85.29       63.75     68.31 o 
   6  18  13       58.83       -1.36     89.15 o 
   0  19  13       86.87      194.47    116.75 o 
   1  19  13       13.72       26.39     59.76 o 
   2  19  13      565.80      518.07     69.97 o 
   3  19  13      234.11      207.20     56.41 o 
   4  19  13       81.87       76.03     67.64 o 
   5  19  13      161.66      151.07     75.56 o 
   0  20  13       33.33       42.73    130.13 o 
   1  20  13      527.19      660.05     71.99 o 
   2  20  13       74.63       81.07     63.77 o 
   3  20  13        7.26       70.63     63.88 o 
   4  20  13      167.44      245.40     72.10 o 
   5  20  13       47.71      -33.83     72.50 o 
   0  21  13       79.70      289.29    130.26 o 
   1  21  13        0.34       35.89     72.84 o 
   2  21  13       75.27      111.52     66.98 o 
   3  21  13        6.48        4.08     68.87 o 
   4  21  13      104.25      199.92     86.38 o 
   0  22  13      135.46      294.53    132.66 o 
   1  22  13       73.12      121.72     76.20 o 
   2  22  13      102.67      119.86     71.19 o 
   3  22  13      153.86      203.27     75.45 o 
   4  22  13       11.52       64.93     93.73 o 
   0  23  13      458.77      422.58    109.38 o 
   1  23  13      349.42      538.98     89.93 o 
   2  23  13      179.40      219.48     73.35 o 
   3  23  13      555.56      672.57     86.73 o 
   0  24  13       83.78      103.06    101.15 o 
   1  24  13      408.22      514.35     93.87 o 
   2  24  13      299.66      358.82     81.47 o 
   0  25  13        0.05       72.08    107.67 o 
   1  25  13        1.66      119.80     92.24 o 
   0   0  14      113.71      125.92     29.10 o 
   1   0  14      554.09      620.92     36.48 o 
   2   0  14       52.05       72.01     36.03 o 
   3   0  14        0.56        0.92     31.28 o 
   4   0  14      473.34      520.90     41.06 o 
   5   0  14      390.31      314.76     52.55 o 
   6   0  14      332.86      432.25    128.20 o 
   7   0  14       13.00      138.94     88.40 o 
   8   0  14       27.55       57.38    101.31 o 
   0   1  14      152.29      163.44     22.12 o 
   1   1  14       78.29      108.64     21.92 o 
   2   1  14      614.19      659.56     30.02 o 
   3   1  14      167.56      159.21     23.12 o 
   4   1  14      205.92      213.32     25.13 o 
   5   1  14      336.67      322.03     46.26 o 
   6   1  14      180.39      165.33     75.47 o 
   7   1  14      121.55      105.40     64.36 o 
   8   1  14       10.08       56.96     71.89 o 
   0   2  14      505.49      423.65     27.21 o 
   1   2  14      184.21      204.01     16.30 o 
   2   2  14      594.92      646.63     29.69 o 
   3   2  14      634.63      668.62     31.97 o 
   4   2  14      354.09      321.89     32.16 o 
   5   2  14      119.21      107.69     43.05 o 
   6   2  14      400.19      439.53     66.15 o 
   7   2  14      140.54      110.39     67.13 o 
   8   2  14      350.20      397.24     79.41 o 
   0   3  14      562.36      594.46     37.56 o 
   1   3  14      735.53      720.81     24.81 o 
   2   3  14      468.09      497.90     28.41 o 
   3   3  14     1325.83     1296.64     38.47 o 
   4   3  14      543.54      496.98     34.62 o 
   5   3  14       50.43       68.54     43.50 o 
   6   3  14       21.00       66.02     49.14 o 
   7   3  14       12.83       96.30     73.58 o 
   8   3  14      192.37      203.65     73.85 o 
   0   4  14     1087.99     1142.57     45.81 o 
   1   4  14      481.11      483.20     24.28 o 
   2   4  14     2240.28     2218.31     37.18 o 
   3   4  14     1220.38     1184.08     38.20 o 
   4   4  14      420.56      371.71     31.05 o 
   5   4  14       61.71       66.86     34.61 o 
   6   4  14       13.95       47.36     49.49 o 
   7   4  14       64.51       59.64     66.06 o 
   8   4  14        1.44        9.20     74.89 o 
   0   5  14      196.51      183.38     34.08 o 
   1   5  14     2637.61     2490.80     44.27 o 
   2   5  14      310.37      328.78     27.00 o 
   3   5  14      154.86      144.13     27.22 o 
   4   5  14       80.37      107.75     28.49 o 
   5   5  14      844.91      882.10     47.32 o 
   6   5  14        2.42       38.83     50.05 o 
   7   5  14       10.41       24.68     56.74 o 
   8   5  14        3.48       79.16     69.07 o 
   0   6  14      191.60      157.49     35.16 o 
   1   6  14     2206.95     2099.51     42.90 o 
   2   6  14      297.54      340.41     27.75 o 
   3   6  14      328.20      320.27     29.91 o 
   4   6  14      143.52      182.33     28.34 o 
   5   6  14      176.27      177.98     39.14 o 
   6   6  14       25.56       45.03     51.85 o 
   7   6  14       19.21       57.10     58.68 o 
   8   6  14       35.32      108.91     64.59 o 
   0   7  14      394.94      376.98     38.58 o 
   1   7  14     3159.44     3088.50     51.32 o 
   2   7  14      139.49      172.47     27.37 o 
   3   7  14      253.86      268.92     28.04 o 
   4   7  14      158.06      106.03     30.83 o 
   5   7  14      293.62      319.39     37.87 o 
   6   7  14      169.19      211.05     54.95 o 
   7   7  14       71.66      141.48     58.12 o 
   8   7  14       23.34       91.19     72.22 o 
   0   8  14      670.20      668.40     45.68 o 
   1   8  14     3754.76     3472.21     61.40 o 
   2   8  14       79.81      111.60     25.65 o 
   3   8  14     1333.39     1269.37     39.21 o 
   4   8  14      206.55      197.09     32.60 o 
   5   8  14      285.03      315.56     43.61 o 
   6   8  14       45.02       69.77     52.06 o 
   7   8  14       34.82       87.24     62.71 o 
   8   8  14      207.00      244.02     82.65 o 
   0   9  14      292.07      310.37     32.86 o 
   1   9  14      411.59      394.54     29.09 o 
   2   9  14       58.52       72.19     26.19 o 
   3   9  14      696.00      642.94     35.24 o 
   4   9  14      139.36      128.74     31.51 o 
   5   9  14      236.71      255.44     43.17 o 
   6   9  14        7.80       45.59     56.84 o 
   7   9  14      116.05       79.14     60.03 o 
   0  10  14        0.33       10.65     29.60 o 
   1  10  14       88.38       91.23     25.41 o 
   2  10  14      264.81      314.23     28.71 o 
   3  10  14     1193.87     1094.92     40.68 o 
   4  10  14      539.07      523.13     39.69 o 
   5  10  14      291.26      319.39     48.42 o 
   6  10  14      150.39      140.69     56.53 o 
   7  10  14        3.99       58.03     62.38 o 
   0  11  14      316.23      279.53     32.08 o 
   1  11  14      348.01      330.67     27.79 o 
   2  11  14       74.29       79.85     26.21 o 
   3  11  14      524.99      493.44     37.08 o 
   4  11  14        6.93       38.68     35.15 o 
   5  11  14      103.42       93.87     45.86 o 
   6  11  14       60.31       74.60     63.26 o 
   7  11  14       55.15       68.33     69.74 o 
   0  12  14      277.00      223.82     52.85 o 
   1  12  14       64.58       71.71     27.53 o 
   2  12  14      323.61      327.80     32.49 o 
   3  12  14      201.82      244.54     34.20 o 
   4  12  14       92.60      105.57     35.00 o 
   5  12  14      107.18      121.66     47.26 o 
   6  12  14       98.16       91.67     58.44 o 
   7  12  14      148.70      164.76     73.36 o 
   0  13  14      233.22      281.80     56.83 o 
   1  13  14      168.35      163.15     32.67 o 
   2  13  14      247.44      287.28     36.97 o 
   3  13  14       34.11       41.97     36.86 o 
   4  13  14       37.55       13.94     38.95 o 
   5  13  14      166.25      202.50     56.17 o 
   6  13  14      330.55      297.06     73.72 o 
   7  13  14       61.60       81.58     77.87 o 
   0  14  14        4.45       10.40     50.85 o 
   1  14  14     1629.22     1614.26     86.84 o 
   2  14  14      348.70      393.78     39.64 o 
   3  14  14      353.76      332.35     41.02 o 
   4  14  14       78.19      143.75     41.83 o 
   5  14  14       87.03      113.97     53.29 o 
   6  14  14      120.85      146.58     72.23 o 
   7  14  14       52.74       89.33     79.30 o 
   0  15  14        8.46       24.74     54.23 o 
   1  15  14      435.99      338.74     43.22 o 
   2  15  14      184.56      206.42     39.37 o 
   3  15  14      272.91      233.38     41.43 o 
   4  15  14        0.10       20.80     41.06 o 
   5  15  14       24.59       27.30     54.66 o 
   6  15  14       36.02       46.64     73.18 o 
   0  16  14       53.49       93.00     55.91 o 
   1  16  14        6.78       33.24     38.55 o 
   2  16  14       82.72      120.77     38.76 o 
   3  16  14      105.57      164.40     41.91 o 
   4  16  14       48.65      106.03     43.18 o 
   5  16  14       20.98       67.67     57.53 o 
   6  16  14       83.05       60.49     72.71 o 
   0  17  14       56.71      101.55     56.22 o 
   1  17  14       37.64       82.31     40.16 o 
   2  17  14      105.54      162.89     44.23 o 
   3  17  14       26.73       42.58     41.03 o 
   4  17  14       25.62       79.08     42.87 o 
   5  17  14       23.10       77.00     64.02 o 
   6  17  14        2.99       48.89     88.00 o 
   0  18  14      287.98      244.61     63.94 o 
   1  18  14       14.65       39.85     44.02 o 
   2  18  14      222.37      320.60     54.50 o 
   3  18  14      158.02      170.87     47.59 o 
   4  18  14       32.43      -13.39     62.15 o 
   5  18  14      141.20      201.59     70.19 o 
   0  19  14      127.87      124.13     84.03 o 
   1  19  14       46.81       76.26     74.58 o 
   2  19  14      437.40      402.55     69.74 o 
   3  19  14      153.55      137.99     67.50 o 
   4  19  14      291.99      329.07     72.26 o 
   5  19  14      308.53      320.41     78.10 o 
   0  20  14      253.65      315.95     99.95 o 
   1  20  14       31.50       99.25     72.96 o 
   2  20  14      160.40      301.80     70.40 o 
   3  20  14       25.14       33.75     65.94 o 
   4  20  14        1.99       28.21     67.56 o 
   5  20  14        5.15       14.26     71.62 o 
   0  21  14        7.59      122.75     90.44 o 
   1  21  14      105.71      191.78     79.39 o 
   2  21  14        4.14       43.14     67.72 o 
   3  21  14       37.16       38.77     70.86 o 
   4  21  14      288.01      330.80     98.22 o 
   0  22  14      136.37      216.43    102.23 o 
   1  22  14      554.34      543.97     90.59 o 
   2  22  14       27.75       66.60     72.65 o 
   3  22  14      179.27      178.53     74.88 o 
   4  22  14       63.95      200.14     87.22 o 
   0  23  14        2.99      -13.50     96.90 o 
   1  23  14       32.23       40.23     82.64 o 
   2  23  14       36.58       96.31     74.99 o 
   3  23  14       34.07       60.82     91.59 o 
   0  24  14        8.49      114.36    104.45 o 
   1  24  14        3.37       78.32     83.17 o 
   2  24  14      114.27      188.24     77.03 o 
   0  25  14      114.71      188.04    138.32 o 
   1   0  15      194.01      237.63     30.57 o 
   2   0  15       29.50       62.78     36.60 o 
   3   0  15      586.79      664.25     41.87 o 
   4   0  15      519.80      540.15     42.62 o 
   5   0  15       81.13       77.77     75.31 o 
   6   0  15       66.72       13.98     78.08 o 
   7   0  15      129.27       38.33     91.03 o 
   8   0  15        6.64       46.09    102.66 o 
   0   1  15     3026.41     2876.98     47.01 o 
   1   1  15       44.09       52.96     22.19 o 
   2   1  15      367.51      424.36     28.90 o 
   3   1  15      268.73      243.54     27.60 o 
   4   1  15     1064.30      986.11     35.16 o 
   5   1  15       84.33      109.37     41.79 o 
   6   1  15       30.16      114.57     60.62 o 
   7   1  15       47.30       94.04     59.02 o 
   8   1  15       77.00      165.34     74.18 o 
   0   2  15     1162.66     1072.63     42.19 o 
   1   2  15      486.63      439.90     19.63 o 
   2   2  15     1077.51     1080.53     35.03 o 
   3   2  15      602.96      616.60     32.58 o 
   4   2  15      368.93      391.84     33.75 o 
   5   2  15        8.65       32.46     40.19 o 
   6   2  15      163.11      188.47     55.98 o 
   7   2  15        6.12       21.24     68.88 o 
   8   2  15       62.46      137.04     66.92 o 
   0   3  15       11.20       10.16     30.00 o 
   1   3  15     1478.66     1444.04     31.26 o 
   2   3  15     2355.91     2317.32     48.44 o 
   3   3  15     1009.90      994.55     42.10 o 
   4   3  15      456.40      435.79     36.19 o 
   5   3  15      455.65      365.14     44.71 o 
   6   3  15      327.50      409.12     58.04 o 
   7   3  15      187.18      281.68     72.22 o 
   8   3  15        3.68       92.86     67.84 o 
   0   4  15      307.44      278.14     33.79 o 
   1   4  15      452.48      471.05     24.79 o 
   2   4  15      566.89      554.82     32.20 o 
   3   4  15      303.62      279.87     30.02 o 
   4   4  15      576.67      508.87     37.79 o 
   5   4  15      189.05      218.76     36.29 o 
   6   4  15      163.17      223.37     49.35 o 
   7   4  15       60.01       98.84     70.28 o 
   8   4  15        0.38       52.89     69.42 o 
   0   5  15      161.80      158.23     35.02 o 
   1   5  15       63.63       53.63     22.95 o 
   2   5  15      613.69      621.49     31.39 o 
   3   5  15      433.42      418.42     31.57 o 
   4   5  15      157.07      158.50     30.64 o 
   5   5  15      422.47      439.77     40.76 o 
   6   5  15        1.60       30.68     48.45 o 
   7   5  15      233.23      294.08     71.22 o 
   8   5  15      125.18      240.37     74.71 o 
   0   6  15      167.78      159.56     35.82 o 
   1   6  15     1069.45     1039.11     34.89 o 
   2   6  15      341.17      417.31     30.13 o 
   3   6  15      284.20      289.90     30.68 o 
   4   6  15      551.67      535.16     34.01 o 
   5   6  15      356.89      395.76     40.71 o 
   6   6  15      319.97      317.64     52.01 o 
   7   6  15      134.95      151.99     63.59 o 
   8   6  15       44.74       56.90     68.94 o 
   0   7  15      109.51       90.16     34.98 o 
   1   7  15      621.25      653.98     31.81 o 
   2   7  15      925.19      922.00     38.47 o 
   3   7  15      278.19      255.41     28.59 o 
   4   7  15        3.48       48.19     30.90 o 
   5   7  15      241.62      228.64     35.28 o 
   6   7  15      276.20      359.11     52.42 o 
   7   7  15      179.41      228.61     62.29 o 
   0   8  15      529.69      489.64     42.12 o 
   1   8  15     1345.74     1309.42     39.49 o 
   2   8  15      114.22      130.41     26.18 o 
   3   8  15       48.79       84.74     27.21 o 
   4   8  15      488.88      437.94     36.47 o 
   5   8  15      122.83      117.83     38.13 o 
   6   8  15       14.00       38.76     49.86 o 
   7   8  15      257.79      246.69     66.03 o 
   0   9  15       27.09       48.57     29.71 o 
   1   9  15      435.88      439.30     29.23 o 
   2   9  15     1377.00     1287.74     40.05 o 
   3   9  15      384.20      412.73     32.76 o 
   4   9  15      237.11      240.52     34.92 o 
   5   9  15      118.26      165.42     39.02 o 
   6   9  15       61.96      123.72     51.25 o 
   7   9  15      339.65      380.46     69.38 o 
   0  10  15       46.96       63.16     30.26 o 
   1  10  15      344.07      320.21     27.30 o 
   2  10  15      737.08      677.17     34.19 o 
   3  10  15      328.21      365.32     32.25 o 
   4  10  15      455.32      412.93     38.90 o 
   5  10  15      249.00      240.63     44.48 o 
   6  10  15      259.43      252.00     54.85 o 
   7  10  15      358.41      358.47     62.73 o 
   0  11  15      894.11      861.03     51.42 o 
   1  11  15      442.51      443.80     30.88 o 
   2  11  15      326.88      299.44     29.76 o 
   3  11  15       67.81       71.22     28.54 o 
   4  11  15      380.89      355.60     38.91 o 
   5  11  15      170.03      161.00     45.85 o 
   6  11  15      378.82      405.24     62.22 o 
   7  11  15      198.96      229.29     66.06 o 
   0  12  15      483.91      454.09     57.69 o 
   1  12  15     3155.96     2926.62     68.98 o 
   2  12  15        9.11       53.52     30.88 o 
   3  12  15     1325.05     1238.96     48.48 o 
   4  12  15      308.88      260.91     38.43 o 
   5  12  15      107.89       97.27     46.38 o 
   6  12  15      130.24      189.15     59.96 o 
   7  12  15      213.99      130.57     64.68 o 
   0  13  15       65.40      146.06     53.23 o 
   1  13  15     1813.14     1793.00     59.78 o 
   2  13  15      168.03      154.81     35.19 o 
   3  13  15      644.91      678.19     47.25 o 
   4  13  15      172.98      200.81     42.11 o 
   5  13  15       86.02       73.54     54.43 o 
   6  13  15       49.90       18.66     71.31 o 
   7  13  15      180.85      199.59     79.53 o 
   0  14  15      620.51      690.38     70.07 o 
   1  14  15      324.74      403.56     48.89 o 
   2  14  15      131.08      158.60     37.53 o 
   3  14  15      205.85      185.29     38.99 o 
   4  14  15        8.58       14.28     40.48 o 
   5  14  15      126.08      130.54     55.51 o 
   6  14  15      138.91      185.46     73.29 o 
   0  15  15       29.03       60.61     52.42 o 
   1  15  15      568.49      539.90     52.37 o 
   2  15  15       40.22       42.01     38.31 o 
   3  15  15      324.62      302.27     43.25 o 
   4  15  15       14.05       61.22     41.91 o 
   5  15  15      487.06      523.71     65.53 o 
   6  15  15        6.72       49.93     70.77 o 
   0  16  15        0.27       -9.47     56.06 o 
   1  16  15      119.50      130.43     46.53 o 
   2  16  15      111.95       93.68     41.14 o 
   3  16  15        1.19       37.26     41.37 o 
   4  16  15      108.64      126.14     43.87 o 
   5  16  15      170.04      165.27     59.82 o 
   6  16  15       47.42       40.80     71.82 o 
   0  17  15      245.63      212.94     62.00 o 
   1  17  15      211.16      195.20     49.25 o 
   2  17  15      166.01      198.21     46.27 o 
   3  17  15       52.06       83.28     41.65 o 
   4  17  15       87.65      131.17     45.07 o 
   5  17  15      151.36      184.10     60.43 o 
   6  17  15      156.57      241.37     89.05 o 
   0  18  15      638.56      750.52     97.93 o 
   1  18  15      231.71      251.15     50.77 o 
   2  18  15      186.70      307.88     53.24 o 
   3  18  15       47.46       41.42     52.89 o 
   4  18  15       24.63      109.52     57.77 o 
   5  18  15       18.34       84.47     71.81 o 
   0  19  15      168.48      128.22     87.94 o 
   1  19  15      177.51      151.54     72.01 o 
   2  19  15       10.99       68.81     65.42 o 
   3  19  15       70.49       89.67     69.62 o 
   4  19  15      274.54      311.78     75.76 o 
   5  19  15       73.25       81.77     71.51 o 
   0  20  15        0.03       60.14     93.80 o 
   1  20  15      923.22      879.77     95.85 o 
   2  20  15      366.03      381.06     73.92 o 
   3  20  15      239.09      335.04     73.97 o 
   4  20  15       56.08      161.40     93.27 o 
   0  21  15       10.46       98.81     99.62 o 
   1  21  15      130.97      172.15     89.54 o 
   2  21  15       61.03      101.01     71.10 o 
   3  21  15       28.87       98.79     72.21 o 
   4  21  15       56.80      162.67     85.96 o 
   0  22  15       50.71       52.18     94.44 o 
   1  22  15      379.49      458.54     91.44 o 
   2  22  15      125.56       54.44     75.70 o 
   3  22  15      184.70      238.44     79.15 o 
   0  23  15       31.37      124.44     99.69 o 
   1  23  15      448.83      439.92     93.25 o 
   2  23  15      339.23      397.89     83.50 o 
   0  24  15      408.10      513.38    124.46 o 
   1  24  15      141.64      157.18     85.11 o 
   0   0  16    15222.98    14431.33    293.52 o 
   1   0  16      387.11      402.68     35.36 o 
   2   0  16     4004.09     3969.91     85.80 o 
   3   0  16      265.17      196.13     43.33 o 
   4   0  16     3453.13     3417.05     80.81 o 
   5   0  16      597.44      627.01     84.26 o 
   6   0  16      219.29      384.57     88.37 o 
   7   0  16      401.54      374.48     82.38 o 
   8   0  16      585.80      607.08    100.18 o 
   0   1  16     5516.42     5568.39     79.88 o 
   1   1  16     2012.52     1962.92     41.58 o 
   2   1  16      948.66      957.13     35.82 o 
   3   1  16     1195.14     1149.74     41.96 o 
   4   1  16     1868.15     1771.23     46.40 o 
   5   1  16      211.40      154.64     48.77 o 
   6   1  16      399.70      367.29     66.88 o 
   7   1  16      159.96      184.91     57.40 o 
   8   1  16      222.43      224.86     62.05 o 
   0   2  16      251.18      218.67     25.85 o 
   1   2  16      322.68      349.30     27.40 o 
   2   2  16     1053.73     1040.06     38.39 o 
   3   2  16      120.29      135.40     30.32 o 
   4   2  16      363.54      346.98     35.48 o 
   5   2  16      211.10      264.88     43.65 o 
   6   2  16      248.87      291.77     57.78 o 
   7   2  16      102.44      140.93     62.24 o 
   8   2  16       95.12      240.92     62.49 o 
   0   3  16      289.24      231.61     34.21 o 
   1   3  16        6.00       21.75     23.71 o 
   2   3  16      342.63      324.11     30.80 o 
   3   3  16      424.96      426.79     32.59 o 
   4   3  16      190.70      184.66     32.62 o 
   5   3  16       41.02       86.07     42.37 o 
   6   3  16      267.57      274.89     56.99 o 
   7   3  16        2.66       87.34     60.41 o 
   8   3  16      133.24      169.54     63.51 o 
   0   4  16       37.97       63.43     31.78 o 
   1   4  16      355.06      364.41     28.81 o 
   2   4  16      405.91      429.67     32.29 o 
   3   4  16     2582.94     2558.35     52.90 o 
   4   4  16      248.51      277.64     34.54 o 
   5   4  16      391.09      401.15     39.50 o 
   6   4  16      137.93      190.33     49.17 o 
   7   4  16       46.02       85.78     61.62 o 
   8   4  16        8.41      103.51     61.11 o 
   0   5  16      197.30      226.98     35.69 o 
   1   5  16      204.44      193.49     24.89 o 
   2   5  16       68.37       69.76     27.33 o 
   3   5  16      216.98      191.51     30.45 o 
   4   5  16      320.95      254.49     31.84 o 
   5   5  16       87.30       91.29     36.36 o 
   6   5  16       46.85       76.72     47.90 o 
   7   5  16      106.33      108.50     63.58 o 
   0   6  16      798.62      736.34     45.61 o 
   1   6  16      244.77      252.24     27.07 o 
   2   6  16      100.63       88.08     27.75 o 
   3   6  16     1601.61     1494.80     44.81 o 
   4   6  16      251.95      260.90     31.87 o 
   5   6  16      603.72      593.29     44.86 o 
   6   6  16       95.31      147.74     49.71 o 
   7   6  16      133.77      126.55     65.36 o 
   0   7  16     1082.74     1031.60     52.71 o 
   1   7  16       77.60      102.22     25.71 o 
   2   7  16       54.29       85.96     29.38 o 
   3   7  16      683.08      669.20     34.58 o 
   4   7  16      535.74      488.33     35.07 o 
   5   7  16      164.21      206.80     35.68 o 
   6   7  16      118.34      136.43     50.59 o 
   7   7  16      203.25      187.90     57.06 o 
   0   8  16       94.81       87.49     35.92 o 
   1   8  16      651.35      653.01     33.63 o 
   2   8  16      389.35      389.53     31.47 o 
   3   8  16       28.50       68.69     29.21 o 
   4   8  16     1139.44     1038.74     44.86 o 
   5   8  16       27.63       56.27     36.02 o 
   6   8  16      102.65      121.96     52.62 o 
   7   8  16      162.08      166.25     58.96 o 
   0   9  16        0.19       23.14     30.93 o 
   1   9  16      378.77      357.00     28.34 o 
   2   9  16      152.47      154.57     28.68 o 
   3   9  16       43.97       69.08     29.92 o 
   4   9  16      314.35      293.05     37.66 o 
   5   9  16       24.80       55.09     38.85 o 
   6   9  16      193.40      179.12     52.91 o 
   7   9  16       33.69       93.93     58.17 o 
   0  10  16      280.94      244.62     34.70 o 
   1  10  16      121.99      130.08     26.15 o 
   2  10  16     1610.83     1409.56     43.18 o 
   3  10  16       84.49      118.29     30.59 o 
   4  10  16      864.22      888.92     46.13 o 
   5  10  16       20.62       44.76     41.77 o 
   6  10  16      590.06      630.27     67.95 o 
   7  10  16       20.32        2.59     61.65 o 
   0  11  16     1008.28      823.28     52.72 o 
   1  11  16     2237.24     2038.52     45.72 o 
   2  11  16     1465.16     1324.55     42.79 o 
   3  11  16     1086.57     1058.79     42.77 o 
   4  11  16     1012.44      941.80     48.38 o 
   5  11  16      393.86      421.82     49.00 o 
   6  11  16      188.54      143.03     61.65 o 
   7  11  16      263.05      291.39     67.59 o 
   0  12  16      407.92      445.16     61.51 o 
   1  12  16       54.20       54.45     33.17 o 
   2  12  16       22.71       52.32     36.42 o 
   3  12  16      172.87      125.60     35.02 o 
   4  12  16       89.10      123.29     37.22 o 
   5  12  16       69.09       69.73     44.65 o 
   6  12  16       42.45       75.47     59.76 o 
   7  12  16       13.57       49.54     73.83 o 
   0  13  16      369.10      455.15     62.77 o 
   1  13  16      640.71      663.19     48.28 o 
   2  13  16      111.57      119.37     37.41 o 
   3  13  16      841.96      815.88     49.92 o 
   4  13  16       77.54      109.80     40.83 o 
   5  13  16      712.65      753.05     68.42 o 
   6  13  16      183.77      133.31     75.23 o 
   0  14  16      326.29      330.67     60.83 o 
   1  14  16      120.92       81.38     43.48 o 
   2  14  16        7.23       18.84     37.04 o 
   3  14  16       87.71       60.07     38.84 o 
   4  14  16       88.71      110.08     42.37 o 
   5  14  16      614.77      658.37     66.97 o 
   6  14  16        6.13       74.73     72.14 o 
   0  15  16      510.82      363.76     64.37 o 
   1  15  16      207.02      185.03     46.50 o 
   2  15  16       79.66      114.72     44.30 o 
   3  15  16      196.85      138.50     42.41 o 
   4  15  16       55.41       94.75     43.63 o 
   5  15  16      145.93      117.14     57.42 o 
   6  15  16       11.22        5.55     73.88 o 
   0  16  16     1459.67     1544.90     88.64 o 
   1  16  16       30.82       54.64     47.26 o 
   2  16  16      449.20      463.41     51.06 o 
   3  16  16      597.06      617.15     50.40 o 
   4  16  16      357.18      420.82     50.70 o 
   5  16  16      190.21      168.35     63.10 o 
   6  16  16       88.70       65.72     72.89 o 
   0  17  16        3.68       65.81     58.13 o 
   1  17  16       76.02      114.87     47.85 o 
   2  17  16        8.48       66.94     44.63 o 
   3  17  16      230.36      210.10     48.75 o 
   4  17  16        6.81       29.00     50.29 o 
   5  17  16       23.88       67.10     61.87 o 
   0  18  16       17.20      107.05     61.22 o 
   1  18  16        1.84       14.43     48.70 o 
   2  18  16       17.09       47.77     47.67 o 
   3  18  16       86.26      114.77     56.49 o 
   4  18  16       13.23       45.35     58.78 o 
   5  18  16       37.94       40.83     73.18 o 
   0  19  16     1096.12     1283.66    120.33 o 
   1  19  16       45.50       68.65     75.52 o 
   2  19  16      391.69      441.53     74.30 o 
   3  19  16      180.67      245.28     72.23 o 
   4  19  16      126.54      148.25     86.20 o 
   0  20  16      526.19      467.77    115.69 o 
   1  20  16       25.87      115.76     77.73 o 
   2  20  16      137.38      138.29     69.59 o 
   3  20  16      119.34      119.16     70.25 o 
   4  20  16       12.35       27.39     85.01 o 
   0  21  16        3.86       84.07     94.74 o 
   1  21  16      285.52      209.06     82.77 o 
   2  21  16      173.31      215.75     73.01 o 
   3  21  16      127.71      114.09     70.39 o 
   0  22  16       21.85       92.85     97.10 o 
   1  22  16      372.12      438.49    127.48 o 
   2  22  16      260.47      340.08     95.72 o 
   3  22  16      127.61       97.09     73.03 o 
   0  23  16       56.63      142.61    111.71 o 
   1  23  16      647.62      542.58     84.26 o 
   2  23  16       26.54       40.18    113.82 o 
   0  24  16       76.30      114.34    110.59 o 
   1   0  17     4551.51     4133.10     76.45 o 
   2   0  17      376.07      370.59     46.02 o 
   3   0  17     3718.51     3630.08     90.79 o 
   4   0  17       77.48       88.86     46.07 o 
   5   0  17     2822.76     2842.17    123.82 o 
   6   0  17      174.03      127.10    135.35 o 
   7   0  17     2481.82     2523.17    131.82 o 
   0   1  17     3263.19     3206.73     62.06 o 
   1   1  17       50.12       56.13     23.80 o 
   2   1  17     8385.07     7997.70     88.90 o 
   3   1  17       15.50       61.10     29.28 o 
   4   1  17     2365.82     2387.03     53.54 o 
   5   1  17      240.18      226.01     48.00 o 
   6   1  17     2983.44     2998.87    114.99 o 
   7   1  17      101.79      136.06     65.75 o 
   0   2  17      420.73      398.55     37.67 o 
   1   2  17      865.49      802.75     34.23 o 
   2   2  17     2201.94     2123.14     50.20 o 
   3   2  17     1128.12     1066.15     46.17 o 
   4   2  17      306.00      307.53     35.38 o 
   5   2  17      282.48      338.49     49.84 o 
   6   2  17      893.52      843.74     70.66 o 
   7   2  17      179.77      228.75     67.09 o 
   0   3  17       16.86       33.04     30.44 o 
   1   3  17      571.97      583.88     32.47 o 
   2   3  17      515.35      469.19     33.17 o 
   3   3  17       56.05       91.05     29.12 o 
   4   3  17        6.65       31.10     32.31 o 
   5   3  17       55.44       85.93     42.49 o 
   6   3  17       10.02       60.76     56.66 o 
   7   3  17      197.40      206.47     62.32 o 
   0   4  17     1290.41     1200.93     51.33 o 
   1   4  17      446.61      442.01     30.40 o 
   2   4  17      625.42      635.02     36.00 o 
   3   4  17      274.23      224.42     31.15 o 
   4   4  17      297.33      322.88     36.55 o 
   5   4  17      447.27      445.59     49.05 o 
   6   4  17      418.19      415.37     62.74 o 
   7   4  17        2.06       47.29     62.34 o 
   0   5  17        1.36       54.16     33.16 o 
   1   5  17     1846.29     1771.19     49.08 o 
   2   5  17      241.38      268.07     31.58 o 
   3   5  17     1176.59     1118.57     41.59 o 
   4   5  17     1034.10      940.27     42.04 o 
   5   5  17      149.04      161.51     38.46 o 
   6   5  17      131.80      120.91     49.51 o 
   7   5  17       21.74       64.85     61.21 o 
   0   6  17        0.00       33.49     33.82 o 
   1   6  17      165.28      161.57     30.57 o 
   2   6  17      590.80      571.49     35.67 o 
   3   6  17        7.92       37.01     30.22 o 
   4   6  17      518.96      528.80     36.14 o 
   5   6  17       18.14       42.80     37.74 o 
   6   6  17        1.82       33.58     51.50 o 
   7   6  17       12.60       40.07     63.94 o 
   0   7  17       82.21      105.16     38.43 o 
   1   7  17     1554.88     1455.93     47.83 o 
   2   7  17      355.20      356.09     35.26 o 
   3   7  17      973.86      898.24     40.16 o 
   4   7  17      426.97      402.93     34.85 o 
   5   7  17      423.62      461.76     43.80 o 
   6   7  17        0.71       38.62     50.57 o 
   7   7  17      354.46      365.41     70.63 o 
   0   8  17        3.03       18.83     36.98 o 
   1   8  17      704.11      618.46     37.94 o 
   2   8  17      679.55      668.01     40.48 o 
   3   8  17     1503.03     1458.03     49.28 o 
   4   8  17      193.84      242.22     33.39 o 
   5   8  17      340.51      410.98     41.18 o 
   6   8  17      107.17      118.82     52.87 o 
   7   8  17       72.54       63.08     58.31 o 
   0   9  17      234.22      258.98     35.79 o 
   1   9  17      899.46      782.72     34.47 o 
   2   9  17     1103.65     1095.72     42.29 o 
   3   9  17     2260.56     2008.67     52.29 o 
   4   9  17      225.11      232.97     38.45 o 
   5   9  17     1537.33     1459.79     58.67 o 
   6   9  17      659.72      688.21     63.99 o 
   7   9  17      335.40      324.98     62.66 o 
   0  10  17        3.99       44.04     39.27 o 
   1  10  17     1521.51     1339.02     40.33 o 
   2  10  17      123.65      149.19     29.82 o 
   3  10  17     1060.70      963.00     41.99 o 
   4  10  17      165.76      203.07     39.39 o 
   5  10  17      788.64      664.14     52.92 o 
   6  10  17       69.57       38.72     60.94 o 
   7  10  17      278.66      250.54     69.17 o 
   0  11  17      441.22      444.02     46.52 o 
   1  11  17      665.38      580.72     33.00 o 
   2  11  17      757.86      766.78     38.08 o 
   3  11  17      537.66      493.54     37.15 o 
   4  11  17      360.10      354.61     42.09 o 
   5  11  17      106.00      136.38     45.39 o 
   6  11  17      346.44      374.73     64.75 o 
   7  11  17       14.67       80.87     66.80 o 
   0  12  17     1043.16      995.40     71.92 o 
   1  12  17      358.85      349.88     43.07 o 
   2  12  17      250.45      260.90     39.33 o 
   3  12  17      676.92      676.74     47.97 o 
   4  12  17      360.44      337.96     42.02 o 
   5  12  17      923.52      880.09     58.55 o 
   6  12  17      168.57      153.80     68.48 o 
   0  13  17       21.29       68.58     55.66 o 
   1  13  17       56.66       69.84     39.60 o 
   2  13  17       40.33       79.92     38.39 o 
   3  13  17        0.81        3.27     40.10 o 
   4  13  17      148.67      185.32     43.88 o 
   5  13  17      121.29      135.67     52.66 o 
   6  13  17      122.93      123.20     72.06 o 
   0  14  17       91.76      149.14     57.43 o 
   1  14  17       19.21       47.35     41.54 o 
   2  14  17       39.69       83.89     38.11 o 
   3  14  17      138.33      118.77     41.15 o 
   4  14  17       90.67      126.52     44.68 o 
   5  14  17       41.16       70.02     57.58 o 
   6  14  17       38.82       13.23     71.85 o 
   0  15  17      503.15      535.04     70.69 o 
   1  15  17      203.21      206.47     43.87 o 
   2  15  17      179.75      206.83     45.45 o 
   3  15  17      919.63      980.77     56.06 o 
   4  15  17       36.18       85.10     45.20 o 
   5  15  17      234.35      234.61     63.16 o 
   6  15  17       86.35       78.48     72.91 o 
   0  16  17        2.97       20.17     58.57 o 
   1  16  17       94.20      102.05     42.65 o 
   2  16  17      113.86       99.46     46.71 o 
   3  16  17      363.73      362.65     48.46 o 
   4  16  17       25.85       58.98     45.74 o 
   5  16  17       27.37       67.31     62.04 o 
   0  17  17      342.23      361.05     68.13 o 
   1  17  17       25.92       44.02     44.79 o 
   2  17  17      140.84      219.27     50.49 o 
   3  17  17       76.68       90.54     49.75 o 
   4  17  17       99.29      150.57     48.11 o 
   5  17  17       92.66      102.13     62.71 o 
   0  18  17       14.65       36.13     61.97 o 
   1  18  17      126.40      200.32     48.73 o 
   2  18  17       37.67       75.08     48.75 o 
   3  18  17       29.52       52.67     49.54 o 
   4  18  17       79.40       93.80     66.21 o 
   5  18  17      343.06      286.88     78.41 o 
   0  19  17      307.04      313.96     99.40 o 
   1  19  17       31.97       91.13     63.84 o 
   2  19  17      208.47      222.61     78.14 o 
   3  19  17        8.10      103.15     70.65 o 
   4  19  17       78.77      104.96     87.18 o 
   0  20  17      201.67      250.54    103.94 o 
   1  20  17       21.50       52.75     66.21 o 
   2  20  17      223.59      181.00     84.41 o 
   3  20  17        0.27       42.04     69.95 o 
   4  20  17      336.28      323.82     94.38 o 
   0  21  17      110.06      129.15     97.30 o 
   1  21  17       56.30       87.66     69.22 o 
   2  21  17       84.05       66.46     83.10 o 
   3  21  17      174.42      235.82     74.38 o 
   0  22  17      534.33      549.04    114.41 o 
   1  22  17      108.07      204.12     73.62 o 
   2  22  17      419.23      369.33     93.20 o 
   0  23  17       18.88        4.97    108.58 o 
   1  23  17       21.99       57.74     76.78 o 
   0   0  18       12.88       74.50     61.92 o 
   1   0  18      146.91      178.52     34.61 o 
   2   0  18     2067.93     2018.98     70.94 o 
   3   0  18       61.94       82.74     42.94 o 
   4   0  18      459.76      444.27     56.06 o 
   5   0  18        4.32       40.09     64.72 o 
   6   0  18      704.08      742.83    110.90 o 
   7   0  18        6.92       -1.65     83.31 o 
   0   1  18      171.83      238.77     54.79 o 
   1   1  18     1983.22     1812.41     43.07 o 
   2   1  18     1163.98     1098.13     38.71 o 
   3   1  18     2416.10     2214.85     54.29 o 
   4   1  18      101.94      113.10     37.24 o 
   5   1  18     1392.59     1483.48     68.09 o 
   6   1  18      427.21      444.16     68.88 o 
   7   1  18     1053.83     1134.82     85.26 o 
   0   2  18     3484.01     3498.30    103.59 o 
   1   2  18      814.30      738.78     34.09 o 
   2   2  18     2981.85     2903.63     57.76 o 
   3   2  18      506.46      502.21     39.91 o 
   4   2  18     2036.18     1966.21     55.76 o 
   5   2  18      838.92      790.79     58.91 o 
   6   2  18     1792.00     1768.35     97.93 o 
   7   2  18      167.28      163.68     65.25 o 
   0   3  18        5.85       35.07     46.37 o 
   1   3  18      316.75      299.38     28.62 o 
   2   3  18      120.72      163.83     29.72 o 
   3   3  18      137.58      129.63     31.71 o 
   4   3  18      150.77      172.68     35.18 o 
   5   3  18      406.93      405.45     50.61 o 
   6   3  18      333.87      331.36     63.88 o 
   7   3  18      222.32      271.25     66.26 o 
   0   4  18      417.67      482.56     57.22 o 
   1   4  18      518.19      459.36     31.45 o 
   2   4  18      524.69      539.68     35.37 o 
   3   4  18      337.94      326.89     34.57 o 
   4   4  18      167.41      141.14     35.16 o 
   5   4  18       12.77       35.96     44.06 o 
   6   4  18      424.02      463.61     65.34 o 
   7   4  18      120.93      178.46     64.50 o 
   0   5  18     2690.75     2561.45    107.42 o 
   1   5  18      860.45      791.47     40.55 o 
   2   5  18       52.54       57.48     28.88 o 
   3   5  18      620.55      575.63     36.67 o 
   4   5  18     1868.67     1779.52     52.12 o 
   5   5  18      437.66      401.96     47.86 o 
   6   5  18       57.53       33.05     60.42 o 
   7   5  18      306.77      328.15     69.98 o 
   0   6  18       16.92       11.49     36.07 o 
   1   6  18      171.69      159.62     31.94 o 
   2   6  18      265.35      263.71     32.84 o 
   3   6  18      247.39      298.48     33.41 o 
   4   6  18       10.19       31.53     31.80 o 
   5   6  18      200.71      189.28     40.90 o 
   6   6  18       14.72       67.73     54.92 o 
   7   6  18       34.53       41.04     64.76 o 
   0   7  18        8.18        5.83     35.87 o 
   1   7  18      832.64      746.57     40.54 o 
   2   7  18       38.87       70.18     32.21 o 
   3   7  18      113.53      106.61     31.34 o 
   4   7  18      137.41      118.41     32.20 o 
   5   7  18        4.77       26.07     39.96 o 
   6   7  18       25.55       52.56     53.04 o 
   7   7  18      104.55      122.11     68.46 o 
   0   8  18     1574.99     1273.52     58.69 o 
   1   8  18     3969.94     3468.83     83.37 o 
   2   8  18     1621.28     1469.91     59.14 o 
   3   8  18     1192.18     1056.22     43.28 o 
   4   8  18      716.53      621.09     39.23 o 
   5   8  18      372.07      381.77     41.05 o 
   6   8  18      599.48      576.16     62.12 o 
   7   8  18      380.02      410.67     71.58 o 
   0   9  18     1917.48     1751.49     80.89 o 
   1   9  18      267.70      221.21     31.19 o 
   2   9  18     1841.20     1635.55     50.03 o 
   3   9  18      560.11      517.53     37.85 o 
   4   9  18      592.31      531.95     39.67 o 
   5   9  18      225.66      218.06     42.85 o 
   6   9  18      634.28      650.04     64.55 o 
   7   9  18      257.51      271.01     64.29 o 
   0  10  18     2804.98     2389.56     77.42 o 
   1  10  18      100.67       84.32     29.10 o 
   2  10  18     1673.65     1385.33     48.61 o 
   3  10  18      155.75      148.98     33.10 o 
   4  10  18      840.28      826.41     49.45 o 
   5  10  18      134.74      146.95     45.65 o 
   6  10  18      512.66      475.76     68.58 o 
   0  11  18       62.33       58.25     41.64 o 
   1  11  18      894.13      778.08     39.39 o 
   2  11  18      369.84      361.66     39.42 o 
   3  11  18      333.60      293.57     38.96 o 
   4  11  18      195.75      153.25     39.95 o 
   5  11  18      526.57      544.91     62.35 o 
   6  11  18      305.99      271.03     67.05 o 
   0  12  18       11.45       45.90     55.24 o 
   1  12  18      534.79      555.98     53.15 o 
   2  12  18       10.86       30.69     39.54 o 
   3  12  18       92.42      114.82     40.40 o 
   4  12  18       36.52       32.40     42.74 o 
   5  12  18      182.06      159.99     53.79 o 
   6  12  18       18.48       43.69     73.07 o 
   0  13  18       69.34       79.85     56.38 o 
   1  13  18      682.23      689.05     57.07 o 
   2  13  18       98.13      102.13     40.84 o 
   3  13  18      242.92      211.91     42.88 o 
   4  13  18       70.35       90.11     43.95 o 
   5  13  18      251.58      266.24     56.45 o 
   6  13  18      165.46      157.09     75.78 o 
   0  14  18       15.36       70.95     56.28 o 
   1  14  18       98.60       91.06     46.42 o 
   2  14  18       68.24       88.52     49.76 o 
   3  14  18      100.30      130.97     42.95 o 
   4  14  18      396.64      378.80     49.13 o 
   5  14  18       14.25       17.58     52.97 o 
   6  14  18      300.85      284.06     75.28 o 
   0  15  18        4.82       45.40     59.70 o 
   1  15  18       67.83       75.90     46.82 o 
   2  15  18        3.37       51.55     48.33 o 
   3  15  18      229.40      248.57     46.51 o 
   4  15  18       21.62       29.82     46.23 o 
   5  15  18       47.50       45.02     59.70 o 
   0  16  18       52.35       44.33     61.80 o 
   1  16  18        6.12       55.56     48.27 o 
   2  16  18       32.36       42.03     55.53 o 
   3  16  18      261.94      338.93     53.18 o 
   4  16  18      311.94      381.18     52.34 o 
   5  16  18       15.92        7.97     61.27 o 
   0  17  18      103.82      137.67     66.10 o 
   1  17  18      101.62      148.35     52.59 o 
   2  17  18      130.10      166.63     52.91 o 
   3  17  18       92.33       85.70     50.59 o 
   4  17  18      203.25      223.84     56.28 o 
   5  17  18        3.46       24.67     70.82 o 
   0  18  18      249.42      290.35     70.95 o 
   1  18  18       38.27       61.38     52.49 o 
   2  18  18       90.59      130.74     53.17 o 
   3  18  18        8.50       10.84     50.19 o 
   4  18  18      157.81      248.99     71.09 o 
   0  19  18      453.90      453.76    100.80 o 
   1  19  18      408.78      446.02     90.48 o 
   2  19  18      149.75      155.94     78.13 o 
   3  19  18       86.74      110.81     69.81 o 
   4  19  18      372.25      430.43     92.39 o 
   0  20  18      119.06      160.79    100.80 o 
   1  20  18      280.02      234.95     83.64 o 
   2  20  18      164.14      207.51    105.33 o 
   3  20  18        5.69      -31.96     70.97 o 
   0  21  18      326.47      383.85    106.91 o 
   1  21  18      227.87      187.97     81.72 o 
   2  21  18      162.62      213.11     88.44 o 
   3  21  18      318.56      435.70     81.76 o 
   0  22  18       25.61       83.98    105.29 o 
   1  22  18      132.39      218.88     92.77 o 
   2  22  18       29.19       46.12     91.72 o 
   1   0  19     9714.97     8702.20    161.90 o 
   2   0  19       51.28       59.45     41.14 o 
   3   0  19     6240.78     6049.79    119.14 o 
   4   0  19      216.00      189.35     51.59 o 
   5   0  19     4177.68     4119.87    158.18 o 
   6   0  19      237.35      177.35     97.02 o 
   7   0  19     2153.59     2206.48    130.39 o 
   0   1  19     4641.97     4414.20    117.89 o 
   1   1  19     1023.40      980.89     39.73 o 
   2   1  19     3498.96     3385.66     62.03 o 
   3   1  19      336.88      371.04     35.23 o 
   4   1  19     2698.88     2541.43     68.34 o 
   5   1  19      228.83      229.82     48.70 o 
   6   1  19     2089.37     2147.98    102.52 o 
   7   1  19      486.88      482.62     86.49 o 
   0   2  19     2214.55     2264.28     90.35 o 
   1   2  19      328.73      360.40     35.74 o 
   2   2  19      684.72      689.17     38.52 o 
   3   2  19      269.06      253.16     36.72 o 
   4   2  19     1617.44     1606.08     58.50 o 
   5   2  19       22.66       47.66     48.30 o 
   6   2  19      271.36      234.70     69.57 o 
   7   2  19      134.78      181.58     67.65 o 
   0   3  19      655.33      648.90     61.53 o 
   1   3  19      222.66      267.42     34.10 o 
   2   3  19      230.49      255.95     32.98 o 
   3   3  19       33.22       22.53     31.71 o 
   4   3  19      121.22      144.77     36.05 o 
   5   3  19       86.01       63.08     46.29 o 
   6   3  19        0.78      -10.32     61.34 o 
   7   3  19      281.30      284.56     68.08 o 
   0   4  19      144.28      154.23     51.90 o 
   1   4  19     1017.12      970.22     43.73 o 
   2   4  19       96.50       96.76     30.34 o 
   3   4  19      651.38      656.35     41.15 o 
   4   4  19      170.72      188.23     36.77 o 
   5   4  19      241.17      268.25     45.08 o 
   6   4  19      129.85      155.88     59.61 o 
   7   4  19       34.58       16.08     65.87 o 
   0   5  19       35.05       61.24     49.87 o 
   1   5  19      803.37      753.35     40.83 o 
   2   5  19       58.55       64.41     30.30 o 
   3   5  19      749.01      761.27     42.83 o 
   4   5  19        6.86       37.15     33.86 o 
   5   5  19      319.20      324.94     47.71 o 
   6   5  19       18.96       -3.79     59.21 o 
   7   5  19      133.94      108.90     66.89 o 
   0   6  19      337.40      365.23     79.60 o 
   1   6  19     1124.61     1141.47     46.66 o 
   2   6  19     2775.20     2616.85     63.54 o 
   3   6  19      566.87      561.27     40.39 o 
   4   6  19      716.03      657.64     41.78 o 
   5   6  19      172.25      229.09     41.38 o 
   6   6  19      328.70      377.86     63.83 o 
   7   6  19      282.39      278.93     69.91 o 
   0   7  19      139.64       86.84     51.40 o 
   1   7  19      116.04      138.18     33.67 o 
   2   7  19       25.97       31.05     33.60 o 
   3   7  19      183.67      163.28     35.10 o 
   4   7  19      494.54      521.05     38.72 o 
   5   7  19      118.57      157.36     41.54 o 
   6   7  19        2.78       31.61     54.09 o 
   7   7  19       64.94      125.03     70.71 o 
   0   8  19      303.99      251.92     56.08 o 
   1   8  19     1294.13     1187.52     47.60 o 
   2   8  19      598.85      521.60     41.99 o 
   3   8  19      470.59      468.80     38.48 o 
   4   8  19      143.81      119.12     33.79 o 
   5   8  19      156.43      147.83     38.85 o 
   6   8  19       44.88      107.02     57.28 o 
   7   8  19      270.82      311.88     72.17 o 
   0   9  19        0.00        9.06     50.01 o 
   1   9  19      738.54      636.45     38.06 o 
   2   9  19      141.19       85.37     32.15 o 
   3   9  19       22.50       25.20     32.22 o 
   4   9  19       27.13       14.12     35.74 o 
   5   9  19      525.29      491.32     49.42 o 
   6   9  19      307.04      336.93     59.77 o 
   0  10  19      327.00      228.94     54.64 o 
   1  10  19       40.61       48.38     30.46 o 
   2  10  19      149.44      119.21     33.30 o 
   3  10  19       98.38      117.71     33.89 o 
   4  10  19      343.34      323.52     42.91 o 
   5  10  19        3.53       14.93     46.80 o 
   6  10  19      126.83      192.19     62.59 o 
   0  11  19      109.38      128.39     52.85 o 
   1  11  19       81.54      146.54     41.51 o 
   2  11  19       93.34       97.74     36.80 o 
   3  11  19      133.13      196.53     38.65 o 
   4  11  19       99.01      108.14     40.40 o 
   5  11  19      232.43      260.33     50.27 o 
   6  11  19       66.68       58.94     62.10 o 
   0  12  19      235.84      288.47     59.54 o 
   1  12  19      301.69      407.99     51.17 o 
   2  12  19      816.83      771.76     52.73 o 
   3  12  19       14.15       51.32     40.96 o 
   4  12  19        4.35       46.79     43.97 o 
   5  12  19       66.78       93.65     54.77 o 
   6  12  19      438.40      436.32     79.99 o 
   0  13  19        4.45      -27.17     56.30 o 
   1  13  19      149.30      182.36     49.58 o 
   2  13  19       25.87       26.46     48.10 o 
   3  13  19      177.28      197.71     43.53 o 
   4  13  19        7.16       28.48     44.82 o 
   5  13  19       18.09       76.90     53.55 o 
   6  13  19       23.23       19.13     74.48 o 
   0  14  19        9.86       56.14     59.10 o 
   1  14  19       12.07       73.48     48.27 o 
   2  14  19      397.60      391.46     56.23 o 
   3  14  19      285.60      265.21     46.10 o 
   4  14  19      316.24      312.17     49.89 o 
   5  14  19       26.98       14.56     53.13 o 
   0  15  19        5.72      -20.35     63.60 o 
   1  15  19     1000.73      932.15     64.41 o 
   2  15  19      224.71      287.59     53.86 o 
   3  15  19      319.09      404.51     54.90 o 
   4  15  19      207.01      280.97     51.22 o 
   5  15  19       12.65       70.75     56.86 o 
   0  16  19       14.31       51.85     63.42 o 
   1  16  19       12.42       30.60     52.02 o 
   2  16  19        7.08       12.47     51.38 o 
   3  16  19        6.05       65.17     49.55 o 
   4  16  19      148.86      128.43     49.00 o 
   5  16  19       30.49       47.19     62.88 o 
   0  17  19      424.43      481.67     74.49 o 
   1  17  19       53.36       56.86     53.52 o 
   2  17  19      172.54      261.93     57.89 o 
   3  17  19      100.92      107.66     51.84 o 
   4  17  19      455.87      428.60     60.99 o 
   0  18  19       34.98       46.91     66.51 o 
   1  18  19       47.81      113.88     53.25 o 
   2  18  19       98.16       87.45     54.78 o 
   3  18  19      497.47      584.35     60.96 o 
   4  18  19      103.34      114.72     68.48 o 
   0  19  19      142.43      300.33     95.47 o 
   1  19  19       17.69       20.03     62.15 o 
   2  19  19      177.37      216.64     79.64 o 
   3  19  19       75.92      107.07     60.50 o 
   0  20  19      283.58      309.40    102.90 o 
   1  20  19       97.17       75.30     85.05 o 
   2  20  19      372.41      503.58     90.65 o 
   3  20  19      113.53      220.31     84.69 o 
   0  21  19       39.12       21.31    142.66 o 
   1  21  19       64.43      145.23     85.76 o 
   2  21  19       56.69       20.81     88.72 o 
   0  22  19       15.00       56.82    159.58 o 
   1  22  19        1.52      125.60     91.03 o 
   0   0  20      159.68      152.79     61.35 o 
   1   0  20       45.06      239.17     57.25 o 
   2   0  20        7.78       61.80     43.03 o 
   3   0  20       84.50       88.65     45.51 o 
   4   0  20       27.28       36.35     49.59 o 
   5   0  20      159.86      122.95     68.40 o 
   6   0  20       31.62        8.10     94.42 o 
   7   0  20       85.75      103.23     90.08 o 
   0   1  20     1829.29     1678.13     83.83 o 
   1   1  20       22.47       47.07     38.32 o 
   2   1  20      232.08      281.42     32.80 o 
   3   1  20      348.07      353.06     39.98 o 
   4   1  20      316.30      359.46     43.10 o 
   5   1  20      109.87      150.55     48.58 o 
   6   1  20       17.12       50.27     67.51 o 
   7   1  20      355.82      470.52     73.78 o 
   0   2  20     5791.78     5251.65    130.97 o 
   1   2  20      834.91      862.73     49.84 o 
   2   2  20     1943.28     1867.58     51.78 o 
   3   2  20      440.20      456.22     41.16 o 
   4   2  20     2058.44     2006.21     67.28 o 
   5   2  20        9.72       62.07     48.35 o 
   6   2  20      591.47      626.01     80.57 o 
   7   2  20       76.32       81.36     66.57 o 
   0   3  20       15.87       29.39     52.65 o 
   1   3  20      625.44      595.50     45.63 o 
   2   3  20      129.61      152.17     33.64 o 
   3   3  20      474.12      434.04     41.68 o 
   4   3  20       36.99       71.82     39.82 o 
   5   3  20      376.83      395.52     53.73 o 
   6   3  20      122.48      122.14     60.94 o 
   7   3  20      160.90      200.39     70.27 o 
   0   4  20      772.96      666.43     65.37 o 
   1   4  20     1871.05     1746.79     60.77 o 
   2   4  20      129.70      127.81     32.32 o 
   3   4  20     1495.00     1388.38     50.05 o 
   4   4  20      555.27      530.52     46.63 o 
   5   4  20      505.25      464.08     55.35 o 
   6   4  20       70.75       94.15     60.96 o 
   7   4  20      197.74      242.17     69.39 o 
   0   5  20      111.70      111.31     55.63 o 
   1   5  20        0.35       42.63     38.69 o 
   2   5  20      748.03      771.28     40.49 o 
   3   5  20       26.84       64.52     34.02 o 
   4   5  20       60.66       66.21     37.11 o 
   5   5  20        3.92       53.02     44.48 o 
   6   5  20      201.93      236.12     66.97 o 
   7   5  20      407.61      441.55     73.69 o 
   0   6  20       12.66       22.72     51.58 o 
   1   6  20       54.20       71.44     37.98 o 
   2   6  20      224.93      264.48     38.32 o 
   3   6  20       93.20      104.33     34.68 o 
   4   6  20       31.37       38.97     34.75 o 
   5   6  20        9.98       27.84     44.13 o 
   6   6  20      138.60      176.48     64.66 o 
   0   7  20     1357.02     1329.72     89.05 o 
   1   7  20      110.22       83.85     38.60 o 
   2   7  20      913.93      905.72     47.50 o 
   3   7  20      312.13      320.54     38.41 o 
   4   7  20       10.00       37.03     34.20 o 
   5   7  20       33.91       65.99     40.43 o 
   6   7  20      157.00       89.80     60.96 o 
   0   8  20      625.09      506.13     64.15 o 
   1   8  20      664.05      576.84     41.93 o 
   2   8  20      888.15      787.38     46.63 o 
   3   8  20     1162.44     1048.58     48.70 o 
   4   8  20      220.55      257.37     36.44 o 
   5   8  20      534.30      530.52     48.99 o 
   6   8  20      626.78      702.52     64.92 o 
   0   9  20      388.20      374.31     60.66 o 
   1   9  20      277.45      265.00     36.86 o 
   2   9  20      379.59      384.11     38.09 o 
   3   9  20      282.20      263.65     38.57 o 
   4   9  20       72.75       86.86     36.45 o 
   5   9  20      218.69      242.15     49.38 o 
   6   9  20      103.97      136.10     58.34 o 
   0  10  20       24.46       44.67     50.91 o 
   1  10  20      272.41      264.29     37.59 o 
   2  10  20      362.24      333.47     38.11 o 
   3  10  20       84.32      117.95     37.00 o 
   4  10  20      252.55      260.38     39.63 o 
   5  10  20       21.96       39.75     47.10 o 
   6  10  20      267.70      261.72     65.34 o 
   0  11  20      126.08      164.07     77.87 o 
   1  11  20      380.79      384.53     50.80 o 
   2  11  20      386.50      391.98     42.10 o 
   3  11  20      801.58      788.51     51.17 o 
   4  11  20       11.08       39.54     41.22 o 
   5  11  20      268.76      251.49     51.42 o 
   6  11  20      117.48      171.25     74.19 o 
   0  12  20        9.26      110.59     75.84 o 
   1  12  20       31.65       53.18     44.92 o 
   2  12  20       12.36       33.55     47.72 o 
   3  12  20       20.96       22.12     45.25 o 
   4  12  20       64.38       81.49     46.19 o 
   5  12  20      102.13      112.92     55.56 o 
   6  12  20       17.17      -36.71     86.67 o 
   0  13  20       16.20       53.69     79.54 o 
   1  13  20      207.18      255.93     51.14 o 
   2  13  20       58.06      108.08     50.02 o 
   3  13  20      115.79      139.83     47.42 o 
   4  13  20      127.37      116.36     47.77 o 
   5  13  20      181.31      181.93     57.13 o 
   0  14  20       29.11       48.18     75.35 o 
   1  14  20       66.61      109.81     51.02 o 
   2  14  20        8.00       90.72     50.06 o 
   3  14  20      129.55      159.68     53.43 o 
   4  14  20      299.93      311.94     51.34 o 
   5  14  20       65.73      131.86     56.11 o 
   0  15  20      241.52      229.51     85.33 o 
   1  15  20       54.19       52.07     50.63 o 
   2  15  20        7.52       36.72     51.77 o 
   3  15  20      362.34      418.97     60.51 o 
   4  15  20       91.35      129.40     48.97 o 
   5  15  20      119.59      150.27     58.32 o 
   0  16  20       12.95       70.63    100.14 o 
   1  16  20      454.83      467.32     59.94 o 
   2  16  20      146.23      117.84     53.31 o 
   3  16  20      429.67      452.59     63.58 o 
   4  16  20       53.25       73.60     54.83 o 
   0  17  20        0.98       50.83     82.59 o 
   1  17  20       51.14       82.32     53.12 o 
   2  17  20       49.47       19.84     53.88 o 
   3  17  20      122.76      169.35     57.90 o 
   4  17  20       27.51       22.87     54.99 o 
   0  18  20      247.48      344.30     91.87 o 
   1  18  20        0.09        2.64     56.12 o 
   2  18  20       95.48      123.56     58.42 o 
   3  18  20        6.88        3.86     57.39 o 
   0  19  20       25.54       30.61    135.99 o 
   1  19  20      523.67      676.36     76.60 o 
   2  19  20        4.23       43.58     67.62 o 
   3  19  20      535.67      712.40     82.54 o 
   0  20  20      206.55      219.48    141.06 o 
   1  20  20       69.61       80.88     77.25 o 
   2  20  20      514.36      623.20     99.50 o 
   0  21  20        6.10      138.67    161.97 o 
   1  21  20       21.33       41.68     90.96 o 
   1   0  21     1534.15     1510.97     84.18 o 
   2   0  21       28.23       34.26     57.95 o 
   3   0  21      613.35      641.50     58.82 o 
   4   0  21      789.25      815.81     65.85 o 
   5   0  21     1193.62     1287.15     94.18 o 
   6   0  21        0.27      -39.42     91.42 o 
   7   0  21      184.68       48.76     90.71 o 
   0   1  21      929.25      964.29     74.85 o 
   1   1  21      399.57      369.15     45.47 o 
   2   1  21      301.99      343.23     47.71 o 
   3   1  21      183.74      168.66     37.49 o 
   4   1  21      206.55      243.09     41.72 o 
   5   1  21      125.54      121.64     49.84 o 
   6   1  21      141.04      156.66     71.25 o 
   0   2  21       21.31      161.11     56.74 o 
   1   2  21      399.71      366.41     44.29 o 
   2   2  21      112.69      163.55     41.15 o 
   3   2  21      351.19      358.39     41.34 o 
   4   2  21      218.16      223.70     41.72 o 
   5   2  21       54.71       78.18     49.91 o 
   6   2  21       50.54      147.27     72.09 o 
   0   3  21     1279.94     1187.11     82.25 o 
   1   3  21     1177.00     1060.13     54.59 o 
   2   3  21     1404.67     1367.11     53.35 o 
   3   3  21      327.55      283.05     40.05 o 
   4   3  21      497.28      559.80     49.84 o 
   5   3  21      151.32      140.27     51.69 o 
   6   3  21      116.23      200.74     65.66 o 
   0   4  21       20.34       36.92     53.20 o 
   1   4  21      213.59      236.54     42.01 o 
   2   4  21      178.15      178.64     37.02 o 
   3   4  21       40.08       66.26     34.68 o 
   4   4  21       51.20       74.99     39.89 o 
   5   4  21       64.49       89.79     49.97 o 
   6   4  21       76.33      128.15     66.54 o 
   0   5  21      249.14      146.48     57.45 o 
   1   5  21      361.06      349.50     45.30 o 
   2   5  21       17.09       45.54     35.85 o 
   3   5  21      200.04      173.68     36.37 o 
   4   5  21      203.24      194.73     43.45 o 
   5   5  21        3.45       18.77     45.86 o 
   6   5  21        0.58      -12.82     64.61 o 
   0   6  21     3347.09     3504.01    201.13 o 
   1   6  21      967.60      948.83     53.23 o 
   2   6  21     1039.59     1051.66     50.92 o 
   3   6  21      544.89      645.39     43.52 o 
   4   6  21      688.00      701.04     46.68 o 
   5   6  21      257.45      248.21     49.71 o 
   6   6  21      295.48      382.71     68.50 o 
   0   7  21      147.75      293.42     60.64 o 
   1   7  21       13.33       17.70     38.45 o 
   2   7  21       50.98       61.10     36.41 o 
   3   7  21       29.83       52.99     38.71 o 
   4   7  21        6.29       28.86     36.64 o 
   5   7  21      104.55      144.22     49.39 o 
   6   7  21       28.79       73.58     65.23 o 
   0   8  21      249.21      227.56     59.18 o 
   1   8  21      469.94      426.45     45.15 o 
   2   8  21      177.80      197.37     39.59 o 
   3   8  21      345.20      332.40     39.88 o 
   4   8  21      697.68      759.49     46.83 o 
   5   8  21      391.98      412.75     48.86 o 
   6   8  21      138.33      139.05     65.30 o 
   0   9  21       22.46       16.60     52.46 o 
   1   9  21      212.42      152.20     41.17 o 
   2   9  21      518.57      526.44     42.13 o 
   3   9  21      447.03      437.08     43.00 o 
   4   9  21      238.12      260.38     40.68 o 
   5   9  21       47.56      105.75     47.58 o 
   6   9  21       52.10       40.41     64.06 o 
   0  10  21       30.39       59.13     55.61 o 
   1  10  21       13.72       22.49     39.38 o 
   2  10  21       47.24       76.82     34.13 o 
   3  10  21       48.17       35.05     36.93 o 
   4  10  21      191.07      191.88     42.83 o 
   5  10  21       26.93       46.85     49.34 o 
   6  10  21      120.25       85.46     66.65 o 
   0  11  21       12.76       12.09     81.17 o 
   1  11  21      126.38      176.21     53.44 o 
   2  11  21      145.88      138.05     49.98 o 
   3  11  21        4.10        7.03     45.43 o 
   4  11  21      198.60      240.08     49.54 o 
   5  11  21       59.50       57.31     54.80 o 
   0  12  21      294.30      211.81     85.18 o 
   1  12  21       93.32      154.46     57.84 o 
   2  12  21      225.51      285.61     53.34 o 
   3  12  21      326.95      360.38     50.64 o 
   4  12  21      274.75      262.22     49.45 o 
   5  12  21       48.63       54.41     56.21 o 
   0  13  21       29.45       62.79     81.77 o 
   1  13  21      118.99      151.76     55.80 o 
   2  13  21       99.55      125.25     52.02 o 
   3  13  21      109.53      106.21     52.79 o 
   4  13  21       10.65       50.44     47.50 o 
   5  13  21       15.75       39.07     56.78 o 
   0  14  21       95.58      143.22     79.94 o 
   1  14  21      515.77      626.43     69.69 o 
   2  14  21      201.79      238.48     55.78 o 
   3  14  21      185.86      298.61     59.21 o 
   4  14  21      130.64      136.53     49.92 o 
   5  14  21        6.70       44.09     57.48 o 
   0  15  21       39.36       62.55     81.49 o 
   1  15  21       16.34       20.31     59.06 o 
   2  15  21       49.00       71.13     54.04 o 
   3  15  21      129.78      123.80     58.55 o 
   4  15  21       34.01       79.15     55.35 o 
   0  16  21        1.46       36.11     85.66 o 
   1  16  21      153.40      199.29     60.78 o 
   2  16  21        1.18      -15.88     60.97 o 
   3  16  21      131.02      180.33     58.80 o 
   4  16  21      168.61      205.08     57.64 o 
   0  17  21      372.25      472.19     94.71 o 
   1  17  21      148.37      257.82     65.42 o 
   2  17  21     1000.16     1278.12     78.06 o 
   3  17  21       90.30      144.44     59.88 o 
   4  17  21      314.21      310.73     60.62 o 
   0  18  21      224.17      265.91     97.87 o 
   1  18  21       56.85      183.67     65.39 o 
   2  18  21      315.92      343.37     62.59 o 
   3  18  21       79.83       76.18     58.90 o 
   0  19  21        8.37       89.31     88.96 o 
   1  19  21       95.31      119.22     80.29 o 
   2  19  21      123.14      208.25     70.94 o 
   0  20  21       12.40      203.71    146.92 o 
   1  20  21      339.21      364.14    109.56 o 
   0   0  22       12.87      118.69    106.65 o 
   1   0  22       90.41      115.34     60.50 o 
   2   0  22       26.65       78.52     55.52 o 
   3   0  22      121.21      222.20     57.43 o 
   4   0  22        3.53       84.32     63.83 o 
   5   0  22       14.65      -33.27     72.18 o 
   6   0  22        4.12      160.15     99.50 o 
   0   1  22       96.50      163.44     59.88 o 
   1   1  22      518.98      510.35     47.86 o 
   2   1  22        0.56       41.66     45.15 o 
   3   1  22      251.24      250.20     40.22 o 
   4   1  22      273.62      310.98     43.93 o 
   5   1  22       82.17       79.22     49.76 o 
   6   1  22      163.31      121.68     70.76 o 
   0   2  22      228.28      296.61     61.79 o 
   1   2  22      586.07      521.96     48.63 o 
   2   2  22      161.41      174.97     46.51 o 
   3   2  22       37.58       59.05     36.54 o 
   4   2  22        1.65      -18.75     39.43 o 
   5   2  22      108.35      128.39     51.00 o 
   6   2  22       38.39       42.76     68.61 o 
   0   3  22      231.76      272.72     62.14 o 
   1   3  22      127.43      139.29     41.40 o 
   2   3  22       85.01       76.61     40.81 o 
   3   3  22      133.91      174.17     43.94 o 
   4   3  22       75.37       75.25     41.99 o 
   5   3  22       69.33       70.50     50.44 o 
   6   3  22       30.40       95.21     63.25 o 
   0   4  22      213.33      248.12     60.60 o 
   1   4  22      243.79      221.82     43.51 o 
   2   4  22      411.93      443.83     47.37 o 
   3   4  22      224.10      258.39     43.19 o 
   4   4  22      161.00      178.54     43.60 o 
   5   4  22      145.03      172.52     52.02 o 
   6   4  22      727.05      877.10     87.89 o 
   0   5  22       24.44       42.18     56.80 o 
   1   5  22      321.72      332.00     44.42 o 
   2   5  22      195.19      187.71     45.12 o 
   3   5  22      125.45      139.96     40.26 o 
   4   5  22       14.19       45.43     42.44 o 
   5   5  22       13.92       56.71     47.95 o 
   6   5  22       31.82       36.51     62.59 o 
   0   6  22       14.77        0.45     58.91 o 
   1   6  22      155.42      149.14     42.92 o 
   2   6  22       89.91       95.56     44.13 o 
   3   6  22       58.16       79.98     40.20 o 
   4   6  22       29.92       92.98     42.79 o 
   5   6  22       32.07       26.86     52.07 o 
   6   6  22      180.44      180.41     65.27 o 
   0   7  22       39.83       84.50     54.85 o 
   1   7  22      237.64      201.06     43.72 o 
   2   7  22       83.93      130.54     43.21 o 
   3   7  22      278.57      272.36     43.53 o 
   4   7  22       18.20       36.10     38.55 o 
   5   7  22       15.62       61.18     47.86 o 
   6   7  22      213.77      179.46     66.09 o 
   0   8  22        1.37       26.46     56.04 o 
   1   8  22       86.34      116.98     42.21 o 
   2   8  22       41.54       63.31     41.96 o 
   3   8  22      491.93      481.37     44.17 o 
   4   8  22      549.98      582.21     48.19 o 
   5   8  22      317.33      317.66     52.37 o 
   6   8  22      126.74      154.63     66.57 o 
   0   9  22        0.98       47.20     57.59 o 
   1   9  22       13.95       24.99     41.77 o 
   2   9  22      101.35      116.99     39.95 o 
   3   9  22        4.40       62.03     39.45 o 
   4   9  22       76.76       84.81     41.71 o 
   5   9  22        4.77       61.92     48.55 o 
   0  10  22        0.00       -7.07     56.93 o 
   1  10  22      925.06     1030.65     57.44 o 
   2  10  22      164.90      152.93     49.04 o 
   3  10  22       53.94       66.20     41.58 o 
   4  10  22      149.77      191.13     47.36 o 
   5  10  22      508.85      585.34     57.96 o 
   0  11  22        6.38       10.50     77.98 o 
   1  11  22        1.06       59.45     58.41 o 
   2  11  22       59.20      120.37     60.91 o 
   3  11  22       36.08       53.38     48.74 o 
   4  11  22       64.44       87.16     51.74 o 
   5  11  22      196.03      241.55     58.00 o 
   0  12  22       15.77       21.03     78.37 o 
   1  12  22        6.20       36.87     56.72 o 
   2  12  22       64.37       54.56     61.56 o 
   3  12  22        9.65        5.55     55.03 o 
   4  12  22        1.71       16.73     51.98 o 
   5  12  22       15.17       34.64     55.19 o 
   0  13  22      195.22      230.13     82.65 o 
   1  13  22      315.61      383.84     67.75 o 
   2  13  22      144.35      115.23     62.91 o 
   3  13  22       93.53      110.44     57.35 o 
   4  13  22      612.13      640.50     62.53 o 
   5  13  22       71.55      139.18     59.28 o 
   0  14  22       80.39       79.60     90.60 o 
   1  14  22       88.83      128.44     61.99 o 
   2  14  22      349.70      357.73     64.68 o 
   3  14  22      484.60      414.84     61.77 o 
   4  14  22      159.26      201.40     61.24 o 
   0  15  22        8.49       -3.95     85.60 o 
   1  15  22       15.56       55.98     60.40 o 
   2  15  22      175.75      221.83     66.95 o 
   3  15  22       41.00       78.58     57.48 o 
   4  15  22      180.26      179.71     64.41 o 
   0  16  22        1.16        6.28     88.12 o 
   1  16  22      465.79      623.33     82.63 o 
   2  16  22       62.85      116.92     63.72 o 
   3  16  22      908.85     1028.18     77.23 o 
   0  17  22       55.41       55.26     90.14 o 
   1  17  22      290.00      417.32     73.91 o 
   2  17  22      329.46      357.20     69.74 o 
   3  17  22      247.39      326.21     64.39 o 
   0  18  22      134.44      307.64     97.84 o 
   1  18  22      101.87      183.73     66.95 o 
   2  18  22       23.87       36.82     66.27 o 
   0  19  22        3.71      167.51    103.74 o 
   1  19  22      252.98      285.97     86.79 o 
   1   0  23      164.29      160.58     71.59 o 
   2   0  23        3.18       19.34     61.45 o 
   3   0  23       53.58      149.21     80.03 o 
   4   0  23      106.95      129.67     66.05 o 
   5   0  23       78.87       67.28     75.19 o 
   6   0  23      120.33      129.10    101.81 o 
   0   1  23       17.65      104.05     57.16 o 
   1   1  23      155.77      198.60     47.55 o 
   2   1  23      130.47      164.50     49.45 o 
   3   1  23       15.24       55.78     46.79 o 
   4   1  23      354.47      362.28     46.17 o 
   5   1  23        5.00       32.88     51.98 o 
   6   1  23       53.43      125.34     70.04 o 
   0   2  23       38.36       99.00     59.77 o 
   1   2  23       50.90       96.64     44.01 o 
   2   2  23        5.58       30.79     48.06 o 
   3   2  23      337.44      339.91     53.61 o 
   4   2  23       80.77      122.28     43.31 o 
   5   2  23       92.66       94.58     53.62 o 
   6   2  23       35.08       26.76     70.21 o 
   0   3  23     1101.61     1113.72     81.67 o 
   1   3  23      294.27      385.38     47.45 o 
   2   3  23      502.25      506.85     52.49 o 
   3   3  23       23.26       59.67     47.81 o 
   4   3  23      160.85      143.16     43.78 o 
   5   3  23      563.75      527.52     59.25 o 
   6   3  23      261.00      228.97     66.97 o 
   0   4  23       56.02      141.03     61.14 o 
   1   4  23      341.31      342.38     45.98 o 
   2   4  23       99.72      129.30     44.51 o 
   3   4  23       13.87       11.13     49.76 o 
   4   4  23       13.84        5.53     41.30 o 
   5   4  23      125.43      118.44     53.61 o 
   6   4  23       11.88       45.31     70.95 o 
   0   5  23      328.19      352.21     64.52 o 
   1   5  23      360.39      379.15     47.02 o 
   2   5  23      129.17      171.74     46.44 o 
   3   5  23       36.36       76.46     46.13 o 
   4   5  23      102.87      146.17     43.59 o 
   5   5  23       19.01       12.05     49.38 o 
   6   5  23        0.66       29.24     64.77 o 
   0   6  23      207.27      274.97     64.34 o 
   1   6  23      694.68      713.20     53.85 o 
   2   6  23       15.02       53.19     43.65 o 
   3   6  23      146.99      189.17     46.23 o 
   4   6  23      261.14      283.83     51.83 o 
   5   6  23      121.43      158.54     50.39 o 
   6   6  23      127.74      169.74     69.09 o 
   0   7  23       79.76       94.52     58.82 o 
   1   7  23       30.37       49.82     42.47 o 
   2   7  23       37.25       24.34     44.24 o 
   3   7  23        2.49       -9.36     44.99 o 
   4   7  23        0.88       57.69     43.34 o 
   5   7  23        6.28       55.54     56.27 o 
   0   8  23        5.88       69.23     60.26 o 
   1   8  23        0.80       15.75     44.04 o 
   2   8  23      141.78      143.09     45.32 o 
   3   8  23        4.64       64.09     44.25 o 
   4   8  23       93.63       94.21     42.29 o 
   5   8  23       76.79      132.45     62.88 o 
   0   9  23       75.29      144.33     59.45 o 
   1   9  23      413.22      504.67     51.01 o 
   2   9  23      114.29      186.79     42.88 o 
   3   9  23      176.53      169.67     43.59 o 
   4   9  23      155.34      151.80     44.21 o 
   5   9  23      440.61      509.38     70.21 o 
   0  10  23       65.64       21.56     60.14 o 
   1  10  23       81.39       85.70     48.16 o 
   2  10  23        9.41       41.53     51.91 o 
   3  10  23       18.07       23.35     46.95 o 
   4  10  23       11.88       45.15     52.33 o 
   5  10  23       21.33       33.65     60.41 o 
   0  11  23        9.02       43.42     86.57 o 
   1  11  23       71.36       72.43     62.78 o 
   2  11  23      193.39      236.57     61.91 o 
   3  11  23      195.38      256.90     58.98 o 
   4  11  23      295.22      293.96     55.77 o 
   5  11  23       95.43       66.21     61.08 o 
   0  12  23        2.97       38.25     89.17 o 
   1  12  23       54.42       86.03     61.90 o 
   2  12  23      370.64      464.37     70.72 o 
   3  12  23       53.78       86.92     66.82 o 
   4  12  23      159.40      118.02     54.17 o 
   0  13  23      143.94      162.44     85.40 o 
   1  13  23      161.62      151.56     63.62 o 
   2  13  23       59.84       14.22     61.59 o 
   3  13  23       20.61       30.67     67.82 o 
   4  13  23       49.66       17.81     59.99 o 
   0  14  23       35.16       56.90     88.58 o 
   1  14  23      233.48      245.06     64.24 o 
   2  14  23      397.30      432.52     70.36 o 
   3  14  23       95.12      116.11     66.93 o 
   4  14  23       28.77       41.38     61.03 o 
   0  15  23      632.29      738.75    110.40 o 
   1  15  23      233.28      198.42     68.36 o 
   2  15  23      131.31      142.48     67.05 o 
   3  15  23        0.47       42.86     66.23 o 
   0  16  23        2.02       86.67     88.23 o 
   1  16  23        5.02       26.11     65.26 o 
   2  16  23       28.89       82.64     67.30 o 
   3  16  23       25.22       34.21     69.15 o 
   0  17  23      184.03      195.45     90.81 o 
   1  17  23      149.06      215.30     66.98 o 
   2  17  23      200.10      215.28     70.54 o 
   0  18  23        1.92       30.79     93.15 o 
   1  18  23       84.57       88.20     63.95 o 
   0   0  24        1.15      -23.68    104.98 o 
   1   0  24        1.83        4.85     73.39 o 
   2   0  24       12.45       55.90     81.55 o 
   3   0  24        0.18       62.40     86.36 o 
   4   0  24        7.05       22.52     88.86 o 
   5   0  24       19.38       25.52     74.95 o 
   6   0  24       20.70       58.97    104.64 o 
   0   1  24      390.86      377.07     70.36 o 
   1   1  24       72.02      125.00     46.47 o 
   2   1  24      415.04      495.87     58.23 o 
   3   1  24        1.44       57.06     50.49 o 
   4   1  24      111.94      153.67     61.40 o 
   5   1  24      152.52      183.11     54.16 o 
   6   1  24      118.06       72.04     74.17 o 
   0   2  24      397.47      466.80     69.27 o 
   1   2  24      138.67      124.94     43.33 o 
   2   2  24       29.19       70.44     48.51 o 
   3   2  24      804.55      794.30     63.44 o 
   4   2  24      248.79      287.53     57.19 o 
   5   2  24      774.99      803.82     64.58 o 
   6   2  24        7.70       64.89     71.59 o 
   0   3  24       55.10       44.61     62.13 o 
   1   3  24        9.40       10.50     42.44 o 
   2   3  24      209.58      226.60     52.36 o 
   3   3  24        0.64       13.45     50.23 o 
   4   3  24       69.65       93.61     53.64 o 
   5   3  24        2.58       18.22     52.31 o 
   0   4  24      559.35      564.87     74.47 o 
   1   4  24       35.23       55.50     42.90 o 
   2   4  24      189.70      205.66     46.44 o 
   3   4  24      192.74      196.25     53.18 o 
   4   4  24      464.47      449.97     60.90 o 
   5   4  24      108.54      114.12     52.86 o 
   0   5  24      478.95      408.01     85.80 o 
   1   5  24      120.26      123.22     44.47 o 
   2   5  24      357.84      367.61     50.23 o 
   3   5  24       27.62        7.53     46.61 o 
   4   5  24       75.27       90.34     52.51 o 
   5   5  24       54.46       72.35     50.94 o 
   0   6  24        0.07       16.02     60.81 o 
   1   6  24      234.90      285.76     45.43 o 
   2   6  24        7.70       63.03     45.98 o 
   3   6  24      223.42      230.57     50.98 o 
   4   6  24       15.46       28.87     53.76 o 
   5   6  24       43.63       87.47     54.62 o 
   0   7  24        6.94       75.86     66.00 o 
   1   7  24       73.65      172.62     47.17 o 
   2   7  24      275.96      282.94     49.67 o 
   3   7  24       45.98       64.88     47.77 o 
   4   7  24      306.01      331.72     54.07 o 
   5   7  24      154.06      133.56     59.33 o 
   0   8  24      112.47      259.86     67.27 o 
   1   8  24       87.01      128.97     45.36 o 
   2   8  24      325.20      343.74     50.60 o 
   3   8  24      143.96      200.82     46.25 o 
   4   8  24       81.77       91.94     47.35 o 
   5   8  24       31.96       42.42     60.22 o 
   0   9  24        3.01       50.23     63.56 o 
   1   9  24        0.77       39.32     44.99 o 
   2   9  24       10.68       47.59     46.24 o 
   3   9  24       10.87       53.11     44.90 o 
   4   9  24       20.88       54.73     52.69 o 
   5   9  24       16.64       27.65     63.13 o 
   0  10  24      489.55      496.75     93.34 o 
   1  10  24      284.57      292.89     63.18 o 
   2  10  24      147.05      246.98     56.28 o 
   3  10  24        0.58       33.71     48.54 o 
   4  10  24       35.10       40.71     59.25 o 
   5  10  24      231.98      369.83     76.74 o 
   0  11  24        6.37       18.76     79.81 o 
   1  11  24       79.43      149.33     56.96 o 
   2  11  24       46.28       67.72     61.70 o 
   3  11  24      208.15      275.50     69.13 o 
   4  11  24       98.58      146.25     60.23 o 
   0  12  24       24.00       42.73     89.49 o 
   1  12  24       93.51       76.79     60.40 o 
   2  12  24      125.64      114.62     62.01 o 
   3  12  24      148.15      174.71     69.55 o 
   4  12  24       21.09       73.31     65.85 o 
   0  13  24       79.29      150.65     90.93 o 
   1  13  24       17.03       48.05     65.26 o 
   2  13  24      745.82      823.52     82.43 o 
   3  13  24       34.16       52.06     66.69 o 
   4  13  24      245.87      347.44     73.08 o 
   0  14  24       11.00      -46.72     94.86 o 
   1  14  24      719.08      895.63     85.73 o 
   2  14  24      141.75      254.78     70.48 o 
   3  14  24      337.07      424.54     75.64 o 
   0  15  24       49.11        2.83     89.99 o 
   1  15  24      234.08      265.63     66.71 o 
   2  15  24       32.18      110.04     68.14 o 
   3  15  24      237.32      227.02     71.23 o 
   0  16  24      162.25      139.42     97.73 o 
   1  16  24      507.39      544.50     92.19 o 
   2  16  24       26.97       50.64     69.48 o 
   0  17  24        4.18       36.20    101.01 o 
   1  17  24       38.79       80.62     84.58 o 
   1   0  25       11.16      -12.63     79.23 o 
   2   0  25      369.53      465.72     93.88 o 
   3   0  25       57.00      145.39     86.35 o 
   4   0  25       58.51      119.24     87.10 o 
   5   0  25        1.08       59.44     90.24 o 
   0   1  25       23.38       17.69     75.43 o 
   1   1  25      372.83      509.39     58.44 o 
   2   1  25      104.53       92.74     53.01 o 
   3   1  25      261.34      304.65     58.83 o 
   4   1  25       55.55       40.01     61.89 o 
   5   1  25      268.39      291.72     73.48 o 
   0   2  25      117.02      197.53     67.74 o 
   1   2  25       36.07       58.14     47.76 o 
   2   2  25       51.95       69.74     50.69 o 
   3   2  25      193.43      154.17     52.53 o 
   4   2  25       59.34       69.68     54.52 o 
   5   2  25       74.24       83.77     70.27 o 
   0   3  25       13.56       16.55     65.17 o 
   1   3  25      179.16      227.26     47.36 o 
   2   3  25      113.44      142.12     53.74 o 
   3   3  25      158.04      126.19     52.01 o 
   4   3  25      682.62      717.71     68.48 o 
   5   3  25      618.70      722.89     80.84 o 
   0   4  25        2.27       23.05     65.43 o 
   1   4  25       15.98       55.88     45.99 o 
   2   4  25       86.00      102.23     48.93 o 
   3   4  25       25.04       12.10     52.86 o 
   4   4  25       55.13       31.50     56.34 o 
   5   4  25        0.53       60.29     68.45 o 
   0   5  25       18.17       31.09     67.01 o 
   1   5  25      310.28      293.09     50.05 o 
   2   5  25       99.69      153.62     48.81 o 
   3   5  25       45.17       15.87     52.81 o 
   4   5  25       71.08       98.38     55.49 o 
   5   5  25       32.84       63.62     63.26 o 
   0   6  25       14.34       61.74     62.51 o 
   1   6  25      211.63      298.64     50.05 o 
   2   6  25       74.97      153.39     47.54 o 
   3   6  25       36.24       29.95     49.86 o 
   4   6  25       38.27       32.71     55.93 o 
   5   6  25      416.08      388.28     70.94 o 
   0   7  25      159.68      154.47     83.34 o 
   1   7  25       87.67      150.57     49.32 o 
   2   7  25      290.20      293.73     52.39 o 
   3   7  25       25.05       41.73     50.40 o 
   4   7  25       35.51       38.58     52.41 o 
   5   7  25       47.36      123.06     70.45 o 
   0   8  25       10.10       35.26     64.94 o 
   1   8  25       59.23       82.80     45.65 o 
   2   8  25       27.11       73.14     47.51 o 
   3   8  25       23.76       56.77     46.04 o 
   4   8  25      157.66      184.84     50.04 o 
   0   9  25      234.59      247.89     71.19 o 
   1   9  25       37.82       45.04     47.55 o 
   2   9  25      892.36      926.40     63.54 o 
   3   9  25      103.05      142.29     53.02 o 
   4   9  25       81.26       84.49     52.99 o 
   0  10  25      111.27      172.46    126.05 o 
   1  10  25       39.86       62.99     64.17 o 
   2  10  25       28.44       25.99     66.06 o 
   3  10  25        9.92      -23.02     66.55 o 
   4  10  25       54.39       22.92     61.05 o 
   0  11  25        9.63        9.21     91.94 o 
   1  11  25        3.79       62.69     66.72 o 
   2  11  25       84.36      152.95     69.47 o 
   3  11  25       13.42       76.41     69.20 o 
   4  11  25       13.63       86.89     69.05 o 
   0  12  25       75.50      130.41     99.57 o 
   1  12  25      342.52      357.79     75.69 o 
   2  12  25      355.10      454.16     76.96 o 
   3  12  25       56.36       79.72     71.36 o 
   0  13  25      402.09      490.69    108.79 o 
   1  13  25      134.42      148.10     67.17 o 
   2  13  25      633.17      862.87     84.49 o 
   3  13  25       25.32       26.46     67.77 o 
   0  14  25        8.16       82.21     91.14 o 
   1  14  25       25.19       44.96     67.77 o 
   2  14  25      329.09      499.11     77.80 o 
   3  14  25       34.09      102.30     72.77 o 
   0  15  25      560.73      706.58    120.30 o 
   1  15  25     1681.91     1921.40    106.64 o 
   2  15  25      379.47      425.95     78.26 o 
   0  16  25       77.38      200.98    100.03 o 
   1  16  25      292.74      368.80     74.56 o 
   0   0  26        7.62       57.23    109.02 o 
   1   0  26       32.46       18.54     84.36 o 
   2   0  26       26.51       26.00     85.07 o 
   3   0  26       17.46       76.68     84.76 o 
   4   0  26        0.54       72.46     95.72 o 
   5   0  26        3.84       39.23    102.27 o 
   0   1  26       96.70      183.93     82.58 o 
   1   1  26      154.05      218.99     62.12 o 
   2   1  26      297.85      310.43     66.73 o 
   3   1  26       61.70      156.46     62.48 o 
   4   1  26      308.93      300.04     70.55 o 
   5   1  26       47.07       44.34     72.97 o 
   0   2  26      170.88      218.84     71.05 o 
   1   2  26      439.17      541.58     59.95 o 
   2   2  26       25.54       48.29     52.36 o 
   3   2  26      264.89      301.87     59.99 o 
   4   2  26       98.32       88.37     68.73 o 
   5   2  26       58.29       63.06     68.88 o 
   0   3  26        0.00       46.07     67.36 o 
   1   3  26        1.00       27.43     47.13 o 
   2   3  26       43.64       59.60     52.77 o 
   3   3  26        5.20       -8.93     54.66 o 
   4   3  26       24.85       47.23     59.73 o 
   5   3  26       11.22       46.27     72.57 o 
   0   4  26       23.60       49.37     68.64 o 
   1   4  26      464.58      609.92     56.55 o 
   2   4  26       99.06      105.51     54.22 o 
   3   4  26       10.99       76.66     56.16 o 
   4   4  26      147.19      194.51     57.86 o 
   5   4  26       22.88       39.76     71.50 o 
   0   5  26      232.37      318.60     74.22 o 
   1   5  26       94.28      146.67     49.85 o 
   2   5  26      414.52      472.00     56.77 o 
   3   5  26      261.00      274.08     59.89 o 
   4   5  26      283.77      366.63     63.29 o 
   0   6  26      117.50      252.90     68.36 o 
   1   6  26        2.73       66.09     48.01 o 
   2   6  26      101.05      144.50     49.56 o 
   3   6  26       68.55       99.91     53.98 o 
   4   6  26       49.64       64.26     58.02 o 
   0   7  26       62.25       90.74     68.90 o 
   1   7  26      375.05      475.61     56.51 o 
   2   7  26       22.32       40.01     48.89 o 
   3   7  26      396.93      461.30     59.04 o 
   4   7  26      109.41       97.68     55.16 o 
   0   8  26      338.01      348.58     74.85 o 
   1   8  26      433.69      464.12     55.12 o 
   2   8  26      310.97      349.73     56.34 o 
   3   8  26      112.76      136.44     47.65 o 
   4   8  26      219.14      177.06     56.20 o 
   0   9  26      176.74      254.42     74.84 o 
   1   9  26        2.97       14.87     50.31 o 
   2   9  26      229.90      216.73     59.93 o 
   3   9  26        9.75       43.27     61.11 o 
   4   9  26       95.52       48.65     55.42 o 
   0  10  26      889.53     1073.64    257.70 o 
   1  10  26       87.47      158.00     68.91 o 
   2  10  26        7.33       22.42     68.20 o 
   3  10  26      193.62      155.28     69.66 o 
   0  11  26       10.39      108.65     95.51 o 
   1  11  26      218.73      312.73     73.42 o 
   2  11  26       81.66       89.74     68.28 o 
   3  11  26       89.29      106.64     67.90 o 
   0  12  26       26.96       74.84     96.02 o 
   1  12  26      178.83      209.43     70.63 o 
   2  12  26       26.30      100.79     70.75 o 
   3  12  26      226.21      317.54     74.97 o 
   0  13  26     1612.59     2105.62    150.34 o 
   1  13  26      351.56      422.23     75.32 o 
   2  13  26      749.60     1009.80     89.41 o 
   0  14  26        3.17       60.37     99.95 o 
   1  14  26      192.62      220.60     74.90 o 
   2  14  26      263.14      283.28     73.75 o 
   0  15  26        8.92       81.25    143.55 o 
   1  15  26       14.10        5.05     71.66 o 
   1   0  27     1641.06     1890.17    134.78 o 
   2   0  27       62.43       94.69     91.23 o 
   3   0  27      957.11     1098.42    126.65 o 
   4   0  27       68.79      128.11     99.56 o 
   0   1  27      288.67      351.09     96.83 o 
   1   1  27       57.01       47.67     59.29 o 
   2   1  27      145.12      193.33     62.18 o 
   3   1  27       51.45       84.86     62.77 o 
   4   1  27      124.72      117.83     66.83 o 
   0   2  27       12.71       52.46     84.16 o 
   1   2  27      106.13      108.74     55.87 o 
   2   2  27       18.43       29.23     54.15 o 
   3   2  27        0.60       16.38     57.79 o 
   4   2  27       20.06       90.67     70.53 o 
   0   3  27       11.65      -11.44     68.53 o 
   1   3  27      510.23      517.16     62.10 o 
   2   3  27       80.09       75.53     56.96 o 
   3   3  27      812.82      910.51     74.19 o 
   4   3  27       25.33       39.25     58.17 o 
   0   4  27       27.02       64.59     74.35 o 
   1   4  27       69.60      107.18     49.42 o 
   2   4  27       35.64       79.39     55.71 o 
   3   4  27       33.77       92.71     58.88 o 
   4   4  27       51.11       95.82     61.12 o 
   0   5  27       64.25      127.59     70.20 o 
   1   5  27      204.45      342.66     55.27 o 
   2   5  27      220.21      266.78     54.53 o 
   3   5  27      206.24      249.71     61.55 o 
   4   5  27      490.61      524.44     66.35 o 
   0   6  27      502.94      620.49     83.43 o 
   1   6  27       60.38       44.49     51.28 o 
   2   6  27      310.92      335.18     57.16 o 
   3   6  27      271.32      223.02     59.95 o 
   4   6  27        1.29       44.47     59.89 o 
   0   7  27        0.17       -4.19     70.07 o 
   1   7  27      157.05      253.01     54.61 o 
   2   7  27       13.03       32.72     52.36 o 
   3   7  27      152.05      183.17     55.08 o 
   4   7  27       31.85       47.79     55.60 o 
   0   8  27       14.59       31.48     73.89 o 
   1   8  27       51.55      120.81     53.12 o 
   2   8  27       94.36       56.74     52.87 o 
   3   8  27       58.95       64.29     53.89 o 
   0   9  27       48.47       49.83     96.06 o 
   1   9  27       19.13       63.50     67.91 o 
   2   9  27      143.29      164.41     62.52 o 
   3   9  27       55.83      119.37     60.38 o 
   0  10  27       16.26        1.23     94.68 o 
   1  10  27       15.22      152.20     70.57 o 
   2  10  27       15.48       96.34     72.98 o 
   3  10  27       31.08       79.38     75.11 o 
   0  11  27       27.96      267.34    101.74 o 
   1  11  27      201.54      223.65     71.00 o 
   2  11  27        2.00      -13.64     72.73 o 
   0  12  27      136.90       84.32     97.89 o 
   1  12  27      265.20      260.23     73.60 o 
   2  12  27      228.96      133.03     72.71 o 
   0  13  27     1523.56     1844.32    207.77 o 
   1  13  27        7.70       -4.40     74.35 o 
   0   0  28      122.94      231.15    126.66 o 
   1   0  28       32.57       67.82     90.03 o 
   2   0  28      184.75      134.76     90.93 o 
   3   0  28      147.60       83.32     95.44 o 
   4   0  28       37.79       51.10    105.87 o 
   0   1  28        3.51       77.65     87.41 o 
   1   1  28      338.11      415.06     68.93 o 
   2   1  28       53.94       34.99     65.64 o 
   3   1  28      199.14      190.05     73.17 o 
   4   1  28       82.70      166.63     72.13 o 
   0   2  28       37.88      160.64     93.78 o 
   1   2  28      386.89      415.56     67.76 o 
   2   2  28       16.05       34.41     63.32 o 
   3   2  28       17.09       49.37     64.81 o 
   4   2  28       41.39       39.16     69.11 o 
   0   3  28        0.35       63.02     73.77 o 
   1   3  28       99.43      155.58     57.14 o 
   2   3  28        0.62       56.52     59.31 o 
   3   3  28       17.49       40.65     57.33 o 
   4   3  28       11.65       69.30     72.87 o 
   0   4  28       49.74       91.23     69.04 o 
   1   4  28       18.39       47.76     53.56 o 
   2   4  28      134.57      205.07     60.01 o 
   3   4  28      140.49      213.90     62.03 o 
   0   5  28      341.01      433.75     85.72 o 
   1   5  28      504.00      623.28     61.99 o 
   2   5  28      520.74      697.13     70.20 o 
   3   5  28      280.17      364.59     64.25 o 
   0   6  28        1.55       71.41     73.65 o 
   1   6  28      161.09      219.39     56.46 o 
   2   6  28       38.62       86.82     53.52 o 
   3   6  28       57.87      120.87     60.15 o 
   0   7  28       49.68      138.97     76.70 o 
   1   7  28      172.82      220.73     54.21 o 
   2   7  28      226.94      284.15     57.26 o 
   3   7  28      246.28      256.45     64.65 o 
   0   8  28      118.82      204.21     77.21 o 
   1   8  28       19.69      101.25     54.09 o 
   2   8  28       42.13       25.64     53.40 o 
   3   8  28        5.61       61.99     61.49 o 
   0   9  28       92.81       68.08     95.08 o 
   1   9  28       30.66      135.52     71.91 o 
   2   9  28       30.97       67.27     70.21 o 
   0  10  28       56.54      142.04     99.88 o 
   1  10  28      585.03      712.62     83.18 o 
   2  10  28      228.21      277.98     76.39 o 
   0  11  28       72.30      168.14    111.37 o 
   1  11  28      137.30      169.64     73.58 o 
   0  12  28      506.52      722.49    203.01 o 
   1   0  29      583.41      591.33    116.32 o 
   2   0  29      111.53      150.96     94.65 o 
   3   0  29      160.50      158.08    101.40 o 
   0   1  29      154.48      299.01    101.04 o 
   1   1  29      174.71      202.41     70.23 o 
   2   1  29      142.42      169.05     72.43 o 
   3   1  29       47.21       95.43     69.21 o 
   0   2  29      124.51      180.78     88.92 o 
   1   2  29      212.00      285.10     70.27 o 
   2   2  29      319.16      364.35     71.54 o 
   3   2  29       33.09       95.20     68.17 o 
   0   3  29     1697.31     1760.08    141.14 o 
   1   3  29      397.18      389.71     72.14 o 
   2   3  29      770.13      796.37     75.61 o 
   3   3  29       28.03       62.47     70.44 o 
   0   4  29        1.33      -18.93     89.22 o 
   1   4  29       12.49       47.83     57.89 o 
   2   4  29       23.27       73.30     61.29 o 
   3   4  29       14.58       67.71     64.66 o 
   0   5  29      809.23     1240.92    106.26 o 
   1   5  29      189.34      272.96     59.38 o 
   2   5  29      641.25      924.48     77.79 o 
   3   5  29        0.63       54.55     62.66 o 
   0   6  29      535.55      625.02     86.34 o 
   1   6  29      638.60      813.46     68.35 o 
   2   6  29      163.18      182.20     58.11 o 
   0   7  29       89.55      134.47     78.97 o 
   1   7  29       23.75       42.28     52.65 o 
   2   7  29       89.93      149.39     56.00 o 
   0   8  29      251.78      310.74     81.42 o 
   1   8  29       74.71      120.75     61.16 o 
   2   8  29       12.50       16.10     62.49 o 
   0   9  29     1345.44     1554.10    141.14 o 
   1   9  29       18.08        2.65     70.99 o 
   0  10  29       88.98      157.82    106.17 o 
   0   0  30      217.17      339.86    150.23 o 
   1   0  30        9.45       20.42     98.84 o 
   2   0  30       80.80      148.35    127.46 o 
   0   1  30      165.73      318.14    101.67 o 
   1   1  30      568.89      672.77     82.17 o 
   2   1  30      491.43      582.56     82.01 o 
   0   2  30       98.11       43.66     99.76 o 
   1   2  30      116.49      133.03     70.09 o 
   2   2  30      424.47      400.38     75.46 o 
   0   3  30       93.96      173.51     97.53 o 
   1   3  30        8.12      108.30     68.45 o 
   2   3  30      139.59      212.90     70.80 o 
   0   4  30       15.00       58.81     98.88 o 
   1   4  30      458.13      579.46     70.15 o 
   2   4  30        1.39      -13.97     62.76 o 
   0   5  30      785.17      886.14     99.60 o 
   1   5  30       99.43      118.04     63.95 o 
   0   6  30      518.84      676.53     97.88 o 
   1   6  30        7.55       59.24     63.99 o 
   0   7  30      176.78      234.93     83.02 o 
   0   1  31        0.04       74.59     96.53 o 
   0   2  31       44.81       91.28     95.85 o 
                                                 
